# Supplementary material for: DBP rs7041 and DHCR7 rs3829251 are Linked to CD4+ Recovery in HIV Patients on Antiretroviral Therapy
Source: Front Pharmacol. 2022 Jan 18;12:773848. doi: 10.3389/fphar.2021.773848 (PMC8804497; doi:10.3389/fphar.2021.773848)
Supplement: Supplementary file 3 [file DataSheet2.xlsx]

## Sheet: Data
id	Age	Male	Caucasian	HCV	HBV	IDU	PI_cART	Years_infection	Baseline_CD4	AIDS_diagnosis	ΔCD4+	ΔCD4+≥P75	Slope	Slope≥P75	CD4F≥500	rs10877012	rs11568820	rs12512631	rs12785878	rs1544410	rs16846876	rs17470271	rs1993116	rs2228570	rs2238136	rs2740574	rs3829251	rs4516035	rs6013897	rs7041	rs7861779	rs7970314
1045	42.86	0	1	0	0	0	1	1	0.417	0	204	0	7.4	0	0	G/T	C/T	T/T	G/T	C/T	A/A	T/T	G/G	A/A	C/C	T/T	A/G	C/T	T/T	A/C	C/T	A/G
65	43	1	1	1	0	1	0	21.0329	1	0	267	0	12.309	0	0	G/G	C/C	T/T	G/T	C/T	A/A	T/T	A/G	G/G	C/C	T/T	A/G	C/C	A/A	A/C	C/C	A/A
327	40	1	1	0	0	0	1	1	1	0	267	0	10.4	0	0	T/T	C/C	C/T	G/T	C/T	A/T	A/T	A/G	A/G	C/T	T/T	A/G	C/T	T/T	A/C	C/C	A/A
109	34.8712	0	1	0	0	0	0	1	2	1	518	1	19.266	1	1	G/T	C/C	C/T	G/G	T/T	A/T	A/T	G/G	A/G	C/T	T/T	A/A	C/T	T/T	A/C	C/C	A/A
95	45	1	1	1	0	1	0	1	2	1	215	0	10.308	0	0	G/T	C/T	T/T	G/G	C/C	A/T	A/T	G/G	A/G	C/T	T/T	G/G	T/T	T/T	A/C	C/C	A/G
402	35	1	1	0	0	0	0	1	3	1	330	0	14.2	1	0	G/G	T/T	C/T	G/G	C/T	A/T	T/T	G/G	A/G	C/T	T/T	G/G	T/T	T/T	A/C	C/C	G/G
354	36	1	1	0	0	0	0	1	3	1	343	0	13.5	0	0	G/G	C/C	C/T	T/T	C/T	A/A	A/T	A/A	A/G	C/T	T/T	G/G	C/T	T/T	C/C	C/C	A/A
364	41	1	1	0	0	1	0	20	3	1	61	0	2.3	0	0	G/T	C/T	T/T	T/T	C/T	A/A	A/A	A/G	G/G	C/C	T/T	G/G	C/T	A/A	A/C	C/C	A/G
36	47	1	1	0	0	0	0	1	3	1	190	0	10.25	0	0	G/G	C/C	C/T	G/T	C/T	A/A	A/T	G/G	A/G	C/C	T/T	A/G	C/C	T/T	A/C	C/C	A/A
390	39.3945	1	1	1	0	1	0	1	3	1	102	0	3.8	0	0	G/T	C/T	C/C	T/T	C/C	A/A	A/T	A/G	A/G	C/T	C/T	G/G	C/T	T/T	C/C	C/C	A/G
356	36	1	1	0	0	0	1	1	3	1	237	0	6.2	0	0	G/G	C/C	T/T	G/T	T/T	A/A	T/T	A/A	G/G	C/C	T/T	G/G	C/C	A/T	C/C	C/C	A/A
1028	37.85	1	1	0	0	1	1	1	3.93	1	59	0	2.2	0	0	G/G	C/C	C/T	T/T	C/C	A/A	A/T	A/G	A/A	C/T	T/T	G/G	C/C	A/A	A/C	C/C	A/A
17	47	1	1	0	0	0	0	2	4	1	193	0	7.912	0	0	G/G	C/C	C/T	G/T	T/T	A/A	T/T	G/G	G/G	T/T	T/T	A/G	T/T	T/T	C/C	C/C	A/A
1007	32.14	1	1	0	0	0	0	3.09	4.6	1	215	0	9.1	0	0	G/G	C/T	C/T	G/T	C/T	A/T	A/T	G/G	A/A	C/T	C/T	A/G	C/T	T/T	A/C	C/C	A/G
1043	38.22	1	1	0	0	0	1	1	4.92	1	112	0	5.1	0	0	G/G	C/C	T/T	T/T	C/C	A/T	A/T	A/G	G/G	C/C	T/T	G/G	C/T	T/T	A/C	C/C	A/A
259	37	1	0	0	0	0	1	1	5	0	338	0	15	1	0	G/T	C/C	T/T	G/G	C/T	A/T	A/A	A/G	G/G	C/C	C/T	G/G	C/T	A/A	A/A	C/C	A/A
38	43	1	1	1	0	1	0	1	5	0	111	0	3.62	0	0	G/G	C/T	C/T	T/T	C/C	A/A	A/A	A/G	A/G	C/C	T/T	G/G	T/T	A/T	A/C	C/C	A/G
397	58	0	1	0	0	0	1	1	5	1	413	1	14	1	0	G/G	C/C	C/T	T/T	C/T	A/T	T/T	A/G	A/G	T/T	T/T	G/G	C/T	T/T	A/C	C/C	A/A
234	39.7014	1	1	0	0	0	0	1	6	1	467	1	16.1	1	0	G/T	C/C	C/T	G/T	C/C	A/A	A/T	A/G	A/G	C/T	T/T	A/G	T/T	T/T	A/C	C/C	A/A
315	38.7616	1	1	0	0	1	1	1	6	1	90	0	4.2	0	0	G/T	C/C	C/T	T/T	C/C	A/T	A/A	A/A	G/G	C/T	T/T	G/G	C/C	T/T	C/C	C/T	A/A
6	32.4575	1	0	0	0	0	1	1	7	1	231	0	8.51	0	0	G/T	C/T	C/C	G/T	C/C	A/A	A/A	A/A	G/G	C/T	C/T	G/G	C/T	T/T	C/C	C/T	A/G
33	61	1	1	0	0	0	0	1	7	1	304	0	10.851	0	0	G/T	C/C	C/T	T/T	C/C	A/A	A/T	A/A	A/G	C/C	T/T	G/G	C/C	A/A	A/C	C/C	A/A
331	30	1	1	0	1	0	0	1	7	1	784	1	23.8	1	1	G/G	C/C	C/T	T/T	C/T	A/A	A/T	G/G	G/G	C/C	T/T	G/G	C/T	T/T	A/C	C/C	A/A
155	31	0	1	0	0	0	1	1	7	1	644	1	24.4643	1	1	G/G	T/T	C/T	T/T	C/T	A/T	A/T	A/A	G/G	C/T	T/T	G/G	T/T	A/T	A/C	C/C	G/G
385	42.3726	1	1	0	0	0	1	1	7	1	358	0	11.3	0	0	G/G	C/C	C/T	G/G	T/T	A/T	A/T	A/G	G/G	C/T	T/T	A/A	C/T	A/T	A/C	C/C	A/A
242	31	0	0	0	0	0	0	1	9	1	395	0	17.1	1	0	G/G	C/C	T/T	G/T	C/C	T/T	A/A	G/G	A/A	C/T	T/T	A/G	C/T	A/A	A/C	C/C	A/A
20	50.4822	1	0	0	0	0	0	1	10	1	397	0	17.536	1	0	G/G	C/T	T/T	G/T	C/C	A/A	A/T	A/A	G/G	C/C	C/T	A/G	C/T	T/T	A/C	C/T	A/G
34	29	1	0	0	0	0	1	1	10	1	316	0	10.721	0	0	G/T	C/C	C/T	G/T	C/T	A/T	A/T	A/G	G/G	C/C	T/T	A/G	C/T	T/T	C/C	C/T	A/A
1006	34.89	1	1	0	0	1	0	6.47	10	1	184	0	11.4	0	0	G/G	C/C	T/T	G/T	C/C	A/T	A/T	G/G	A/G	C/C	T/T	G/G	C/C	T/T	A/C	C/C	A/A
222	54.3836	1	1	0	0	0	1	1	10	1	349	0	10	0	0	G/G	C/C	C/C	G/T	C/C	A/A	A/A	G/G	A/G	T/T	T/T	G/G	C/T	T/T	C/C	C/T	A/A
432	61.0603	0	1	0	0	0	1	1	10	1	500	1	20.1	1	1	G/T	C/C	T/T	T/T	C/T	A/A	A/T	G/G	A/G	C/C	T/T	G/G	C/T	A/A	C/C	C/C	A/A
1047	56.27	1	1	0	0	0	1	1	10.1	1	264	0	4.4	0	0	G/G	C/C	C/C	G/T	C/T	A/T	A/T	A/G	A/G	T/T	T/T	A/G	T/T	T/T	C/C	C/C	A/A
1	34	1	0	1	0	1	0	1	11	1	288	0	10.24	0	0	G/G	C/T	C/T	G/T	C/C	A/T	A/A	G/G	A/A	C/C	T/T	A/G	C/T	T/T	A/C	C/C	A/G
313	29.7644	1	1	0	0	0	0	1	11	0	293	0	14.4	1	0	G/G	C/C	C/T	T/T	C/C	A/T	A/A	G/G	A/G	C/T	T/T	G/G	C/T	A/T	A/C	C/C	A/A
348	61.3808	0	1	0	0	0	0	1	11	1	500	1	20.7	1	1	G/G	C/C	C/C	G/T	C/C	A/A	A/T	G/G	A/G	C/T	T/T	G/G	C/T	T/T	C/C	C/C	A/A
1013	44.95	1	1	0	0	1	1	17.92	11.2	1	140	0	7.3	0	0	G/T	C/C	T/T	T/T	C/T	A/A	T/T	A/G	G/G	C/C	T/T	G/G	C/T	A/T	A/C	C/C	A/A
298	44	0	0	1	0	1	0	1	12	0	381	0	13.1	0	0	G/G	T/T	C/C	T/T	C/T	A/A	A/T	A/G	G/G	C/T	C/T	G/G	T/T	A/T	A/C	C/T	G/G
226	52.3041	1	1	0	0	0	0	1	12	0	160	0	6.1	0	0	G/G	C/C	C/T	G/G	T/T	A/A	A/T	A/G	G/G	C/C	T/T	A/A	C/T	T/T	A/C	C/C	A/A
32	30	1	1	0	1	0	0	2	12	1	246	0	8.051	0	0	G/G	C/T	T/T	T/T	C/T	A/T	A/T	A/G	G/G	C/C	T/T	G/G	T/T	A/T	A/A	C/T	A/G
330	25.4767	0	0	0	0	0	0	1	13	1	368	0	14.9	1	0	G/G	C/C	T/T	G/G	C/C	A/T	A/T	A/G	A/A	C/C	C/T	G/G	T/T	T/T	A/A	C/T	A/A
167	42	1	1	0	0	0	0	1	14	1	710	1	9.14693	0	1	G/T	C/C	T/T	G/G	C/T	A/A	T/T	A/G	A/G	C/T	T/T	G/G	C/T	A/T	A/C	C/C	A/A
44	35	1	1	0	0	0	1	1	14	1	487	1	20.521	1	1	G/T	C/T	C/T	G/T	C/C	A/T	A/T	A/A	A/G	C/C	T/T	G/G	C/T	A/T	A/C	C/C	A/G
102	50.7178	1	1	0	0	0	1	1	14	1	245	0	7.779	0	0	G/G	C/C	C/T	G/T	C/T	A/A	A/A	A/A	G/G	C/T	T/T	G/G	T/T	T/T	A/C	C/C	A/A
1022	38.21	1	0	0	0	0	1	6.01	14.1	0	72	0	3	0	0	G/T	C/T	C/C	G/T	C/T	A/A	A/A	A/A	A/A	C/C	T/T	A/G	T/T	T/T	C/C	C/T	G/G
333	23.7836	1	0	0	0	0	1	2	15	0	546	1	10.9	0	1	G/G	C/T	C/C	T/T	C/T	A/A	A/A	G/G	A/G	C/T	T/T	G/G	T/T	T/T	C/C	C/C	A/G
271	43	0	1	0	0	0	0	1	15	0	294	0	10	0	0	G/T	C/C	C/C	G/T	C/T	A/T	A/T	G/G	A/G	C/T	T/T	G/G	C/T	T/T	A/C	C/C	A/A
1044	43.48	1	1	0	0	1	1	1	16.4	0	68	0	2.5	0	0	G/T	C/C	C/T	G/G	C/C	A/A	A/T	G/G	A/G	C/T	T/T	G/G	C/T	A/T	A/C	C/C	A/A
43	50.3808	1	1	1	0	1	0	1	17	1	159	0	5.443	0	0	G/G	C/C	T/T	T/T	C/T	A/T	T/T	A/G	G/G	C/C	T/T	G/G	C/C	A/A	A/C	C/C	A/A
68	34	1	1	1	0	0	1	1	17	1	468	1	16.628	1	0	G/T	C/C	C/T	G/T	C/C	A/A	A/A	A/G	G/G	C/T	T/T	A/G	C/T	T/T	A/C	C/C	A/A
1032	54.01	1	1	0	0	0	1	1	17.5	0	243	0	7.8	0	0	G/T	C/C	T/T	G/T	C/C	A/A	A/A	G/G	G/G	C/C	T/T	A/G	C/C	T/T	A/A	C/T	A/A
11	41	1	1	1	0	1	0	20.1945	18	0	445	1	13.308	0	0	G/G	C/C	T/T	G/T	C/C	T/T	A/T	A/G	A/G	C/T	T/T	A/G	C/C	T/T	A/A	C/T	A/A
400	29.9068	1	1	0	0	1	0	1	18	1	235	0	10.1	0	0	G/G	C/T	C/T	T/T	C/T	A/T	A/A	A/G	A/G	C/T	T/T	G/G	C/T	T/T	A/C	C/C	A/G
89	40.2712	1	1	0	0	0	0	1	18	1	618	1	22.143	1	1	T/T	C/C	T/T	T/T	T/T	A/T	A/T	G/G	A/G	C/C	T/T	G/G	C/C	T/T	A/A	C/C	A/A
113	55.1589	1	1	1	0	0	1	1	18	1	36	0	0.962	0	0	T/T	C/C	C/C	T/T	C/T	A/A	A/T	A/G	A/A	C/T	T/T	G/G	C/T	T/T	C/C	C/C	A/A
450	36	1	1	0	0	0	0	3	19	0	71	0	1.9	0	0	G/G	C/T	C/T	G/T	C/T	A/A	A/T	A/G	A/G	C/C	T/T	A/G	T/T	A/T	C/C	C/C	A/G
426	69.7014	1	1	0	1	0	0	1	20	0	250	0	7.8	0	0	G/G	C/T	C/T	T/T	C/C	A/A	A/T	A/A	G/G	C/C	T/T	G/G	C/T	A/T	C/C	C/C	A/G
371	43.463	1	1	0	0	0	0	1	20	1	244	0	10.6	0	0	G/T	C/C	C/C	T/T	C/T	A/A	A/T	A/G	A/A	C/T	T/T	G/G	C/T	T/T	C/C	C/T	A/A
1001	31.87	1	0	0	0	1	0	12.59	21	1	504	1	12.4	0	1	G/T	C/T	C/T	G/T	C/C	A/A	A/T	A/A	A/G	C/T	T/T	A/G	C/T	T/T	A/C	C/T	A/G
329	41	1	1	0	0	1	0	1	21	0	74	0	3	0	0	G/G	C/C	C/T	T/T	C/T	A/A	T/T	G/G	A/G	C/C	T/T	G/G	C/C	T/T	A/C	C/T	A/A
379	58	0	1	0	0	0	0	1	21	1	253	0	5.7	0	0	G/T	C/T	C/T	G/T	T/T	A/T	A/T	G/G	A/G	C/C	C/T	G/G	C/T	T/T	A/C	C/C	A/G
412	28	0	0	0	0	0	1	1	22	1	684	1	24.8	1	1	G/G	C/T	C/T	G/G	C/C	A/A	T/T	A/G	A/G	C/C	T/T	A/A	T/T	A/A	C/C	C/C	A/G
5	45	0	1	0	0	0	0	1	22	1	297	0	12.2	0	0	G/T	C/T	C/T	G/T	C/C	A/T	A/T	A/G	A/G	C/C	T/T	A/G	C/T	T/T	A/C	C/C	A/G
308	63.0849	1	1	0	0	0	1	1	22	1	140	0	4.8	0	0	G/T	C/C	T/T	T/T	T/T	T/T	A/T	G/G	G/G	C/C	T/T	G/G	C/T	T/T	A/A	C/C	A/A
117	63	1	0	0	0	0	0	1	23	1	88	0	3.401	0	0	G/T	C/T	C/C	G/T	C/C	A/A	T/T	A/G	G/G	C/C	T/T	A/G	C/T	T/T	C/C	C/C	A/G
351	59	1	1	0	0	0	0	1	23	1	270	0	7.5	0	0	G/G	C/C	C/T	T/T	C/T	A/T	T/T	G/G	A/G	C/C	T/T	G/G	C/T	T/T	A/C	C/C	A/A
1054	34.33	1	1	0	0	0	1	1	23.8	0	238	0	9.4	0	0	G/T	C/C	C/T	T/T	C/T	A/A	A/T	G/G	A/G	C/C	T/T	G/G	C/C	T/T	C/C	C/C	A/A
251	23	0	0	0	0	0	1	1	24	0	1006	1	36.6	1	1	G/T	C/C	T/T	T/T	C/C	A/T	A/A	G/G	G/G	T/T	C/T	G/G	C/T	T/T	A/A	C/C	A/A
194	27	1	1	0	0	0	0	1	25	0	167	0	8.323	0	0	G/T	C/C	C/T	T/T	C/T	A/A	A/A	G/G	A/G	C/C	T/T	G/G	C/T	A/T	C/C	C/C	A/A
1050	42.26	1	1	0	0	1	1	1	25.6	1	299	0	8.9	0	0	G/G	C/C	C/T	T/T	C/C	A/A	A/A	A/G	G/G	C/T	T/T	G/G	T/T	T/T	A/C	C/C	A/A
141	45	0	1	0	0	0	0	1	26	0	398	0	12.947	0	0	G/G	C/C	T/T	T/T	T/T	A/T	A/A	A/G	G/G	C/T	T/T	G/G	C/T	T/T	A/C	C/T	A/A
1055	36	1	1	0	0	0	1	2	26	0	64	0	1.7	0	0	G/G	C/T	C/T	G/T	C/T	A/A	A/T	A/G	A/G	C/C	T/T	A/G	T/T	A/T	C/C	C/C	A/G
19	29	1	1	0	0	1	0	1	26	1	380	0	15.023	1	0	G/G	C/C	T/T	T/T	C/C	A/A	A/T	G/G	A/G	T/T	T/T	G/G	C/T	T/T	A/A	C/T	A/A
254	34.6932	0	1	0	0	0	1	1	26	1	526	1	14.6	1	1	T/T	C/C	C/T	G/G	T/T	A/A	T/T	A/G	A/G	C/C	T/T	A/A	C/C	A/A	C/C	C/C	A/A
228	28	1	1	0	0	0	1	1	26	1	278	0	14.7	1	0	G/G	C/C	C/C	G/T	T/T	A/A	T/T	A/A	G/G	C/C	C/T	G/G	C/C	T/T	C/C	C/T	A/A
128	32.9479	1	0	0	0	0	1	1	27	0	308	0	4.354	0	0	G/G	C/T	C/C	G/G	C/T	A/T	A/A	A/G	G/G	C/C	T/T	G/G	T/T	A/T	A/C	C/C	A/G
403	48.3562	0	0	0	0	0	1	1	27	1	248	0	10	0	0	G/G	C/C	C/T	G/T	C/C	A/A	T/T	A/G	G/G	C/C	C/T	G/G	C/T	T/T	A/C	C/C	A/A
179	29.9479	0	1	0	0	0	1	1	27	1	553	1	22.407	1	1	G/G	C/C	T/T	T/T	C/C	A/A	A/T	A/G	G/G	C/C	T/T	G/G	C/T	T/T	A/A	C/C	A/A
243	31.6027	1	0	0	0	0	1	1	28	1	182	0	7.9	0	0	G/T	C/C	C/C	G/G	C/C	A/A	A/T	G/G	A/G	C/C	T/T	G/G	T/T	A/T	C/C	C/C	A/A
386	22.3973	1	1	0	0	0	1	1	28	0	299	0	8.3	0	0	G/G	C/T	T/T	G/G	C/C	A/A	A/A	A/G	A/G	C/T	C/C	G/G	T/T	T/T	A/C	C/C	A/G
244	40.4849	0	0	0	0	0	1	1	29	1	341	0	8.5	0	0	G/G	C/C	C/C	G/T	C/T	A/A	A/T	A/G	A/G	C/C	T/T	G/G	T/T	T/T	C/C	C/T	A/G
24	28	1	1	1	0	0	0	1	29	0	182	0	7.929	0	0	G/T	C/C	C/C	G/T	C/C	A/A	A/A	A/G	G/G	C/T	T/T	G/G	C/T	T/T	C/C	C/C	A/A
115	57.2849	1	1	0	0	0	1	1	29	1	362	0	10.0443	0	0	G/G	C/T	T/T	T/T	C/C	A/T	A/T	G/G	A/G	C/T	T/T	G/G	T/T	T/T	A/C	C/C	A/G
1008	39.52	1	0	0	0	0	1	6.5	30	0	133	0	6.9	0	0	G/T	C/C	C/T	T/T	T/T	A/T	A/T	A/A	A/G	C/T	T/T	G/G	C/C	T/T	A/C	C/C	A/A
10	67.7315	1	1	0	0	0	0	1	30	1	118	0	3.586	0	0	G/T	C/T	C/T	T/T	C/T	A/T	T/T	A/G	G/G	C/C	T/T	G/G	T/T	A/T	A/C	C/C	A/G
295	24.5726	1	1	0	0	0	1	1	30	1	260	0	11.4	0	0	G/G	T/T	T/T	T/T	C/T	A/A	A/T	G/G	A/G	C/C	T/T	G/G	T/T	A/A	A/C	C/T	G/G
314	36.0219	1	1	0	0	0	1	1	30	1	423	1	12.9	0	0	G/G	C/C	T/T	G/T	C/C	T/T	A/A	A/G	A/G	T/T	T/T	A/G	T/T	A/T	A/A	C/C	A/A
382	51	1	1	0	0	0	1	1	30	1	97	0	3.8	0	0	G/G	C/C	C/T	T/T	T/T	A/T	A/A	A/G	G/G	C/T	C/T	G/G	C/T	A/T	A/C	C/C	A/A
140	43	1	1	0	0	0	1	1	31	1	381	0	10.704	0	0	G/G	C/C	T/T	T/T	C/T	A/T	T/T	G/G	G/G	C/C	T/T	G/G	C/T	T/T	A/A	C/C	A/A
16	43	1	0	0	0	0	0	1	32	1	209	0	5.093	0	0	G/T	C/C	C/C	G/G	C/T	A/A	A/T	A/G	G/G	C/C	T/T	G/G	T/T	T/T	C/C	C/C	A/A
414	31.3096	1	0	0	0	0	1	1	33	0	242	0	6.7	0	0	G/G	C/T	C/C	T/T	C/T	A/A	A/T	A/G	A/G	C/C	T/T	G/G	C/T	A/T	A/C	C/T	A/G
41	44	1	1	0	0	0	1	1	33	0	177	0	4.182	0	0	G/T	C/C	C/T	T/T	T/T	A/A	T/T	A/G	G/G	C/T	T/T	G/G	T/T	A/T	C/C	C/C	A/A
94	47	1	1	0	0	0	1	1	34	1	275	0	10.54	0	0	G/G	C/C	C/C	G/T	C/T	A/T	T/T	A/G	G/G	C/C	T/T	A/G	C/C	A/A	A/C	C/C	A/A
114	32.9096	1	1	0	1	0	1	1	34	1	146	0	3.293	0	0	G/G	C/T	C/T	G/T	C/C	A/A	A/T	G/G	A/G	C/C	T/T	G/G	C/T	A/T	A/C	C/T	A/G
421	38	1	1	1	0	0	1	1	35	0	175	0	6.1	0	0	G/G	C/C	T/T	G/T	C/C	A/T	A/T	A/A	A/A	C/C	T/T	A/G	C/C	A/T	A/C	C/C	A/A
342	38.2384	0	1	0	0	0	0	1	37	1	567	1	18.8	1	1	G/T	C/C	T/T	G/T	C/C	A/T	A/T	A/G	A/G	C/T	T/T	A/G	C/T	A/T	A/A	C/C	A/A
358	34.0932	1	1	0	1	0	0	5.53699	37	1	354	0	7.8	0	0	G/G	C/T	C/C	T/T	C/C	A/A	A/A	G/G	A/G	C/T	C/T	G/G	T/T	T/T	C/C	C/C	A/G
274	24	1	1	0	0	0	1	1	37	1	90	0	4.5	0	0	G/G	T/T	T/T	T/T	C/T	A/T	T/T	A/G	A/A	C/C	T/T	G/G	T/T	A/T	A/C	C/C	G/G
182	67.0493	1	1	0	0	0	1	1	38	0	311	0	10.584	0	0	G/T	C/T	T/T	T/T	C/C	T/T	T/T	A/A	G/G	C/T	T/T	G/G	T/T	T/T	A/A	C/C	A/G
67	46	1	1	0	0	0	0	1	38	1	196	0	5.844	0	0	G/G	C/C	C/C	T/T	C/C	A/A	A/T	A/G	A/G	C/T	T/T	G/G	C/T	T/T	C/C	C/C	A/A
135	43	1	1	0	0	0	0	1	38	1	197	0	7.55	0	0	T/T	C/T	T/T	G/G	C/T	A/T	A/T	G/G	G/G	C/C	T/T	A/G	C/T	A/T	A/A	C/C	A/G
439	32	0	0	0	0	0	0	6	39	0	304	0	11	0	0	G/G	T/T	T/T	G/G	C/T	A/A	A/A	A/A	A/A	C/C	C/T	A/G	T/T	A/A	A/A	C/T	G/G
183	56.7096	0	1	0	0	0	0	1	41	0	124	0	3.46	0	0	G/T	C/C	C/T	G/T	C/T	A/T	A/T	A/G	G/G	C/C	T/T	A/G	C/T	T/T	A/C	C/C	A/G
307	53	1	1	0	0	0	0	9.15068	41	0	168	0	6.3	0	0	G/G	C/C	C/T	T/T	C/T	A/T	T/T	G/G	G/G	C/C	T/T	G/G	C/T	A/T	A/C	C/C	A/A
359	31.737	1	1	0	0	0	1	1	41	0	162	0	5.4	0	0	G/G	C/T	T/T	G/T	C/C	A/T	A/T	G/G	G/G	C/T	T/T	A/G	T/T	T/T	A/C	C/C	A/G
60	33.2027	1	1	0	0	0	1	1	41	1	284	0	10.341	0	0	G/T	C/T	T/T	G/T	C/T	A/T	A/T	G/G	G/G	C/C	T/T	A/G	T/T	T/T	A/C	C/T	A/G
1049	51.62	1	1	0	0	0	1	10.01	41.1	0	76	0	2.5	0	0	G/G	C/T	T/T	T/T	C/T	A/T	A/T	G/G	A/G	C/C	T/T	G/G	C/T	T/T	C/C	C/C	A/G
1019	30.5	1	1	0	0	0	0	1	41.6	1	377	0	16.5	1	0	G/G	C/C	C/T	G/T	C/C	A/T	A/A	A/G	A/G	C/C	T/T	G/G	T/T	A/T	A/C	C/C	A/A
266	35	1	1	0	0	0	1	1	43	1	562	1	26.6	1	1	G/T	C/C	C/C	G/T	C/T	A/A	A/A	A/A	A/G	C/T	T/T	A/G	C/C	T/T	C/C	C/T	A/A
347	53.1699	0	1	0	0	0	1	1	46	1	251	0	8.2	0	0	G/G	C/C	C/T	T/T	C/T	A/A	A/A	A/G	A/G	C/T	T/T	G/G	C/T	A/T	A/C	C/C	A/A
134	35	0	1	0	0	1	0	1	47	0	802	1	25.567	1	1	T/T	C/C	T/T	G/T	T/T	A/A	A/T	A/G	A/G	C/T	T/T	G/G	C/C	T/T	A/A	C/T	A/A
40	50	1	1	0	0	0	0	1	47	0	489	1	15.253	1	1	G/G	C/C	C/T	G/G	C/C	A/A	A/A	G/G	G/G	C/T	T/T	A/A	C/T	A/T	C/C	C/C	A/A
1037	39.83	1	1	0	0	1	1	15.78	47	0	139	0	5.9	0	0	G/T	T/T	T/T	G/T	C/T	T/T	T/T	A/G	A/G	C/T	T/T	A/G	T/T	T/T	A/C	C/T	G/G
153	67	1	1	0	0	0	0	1	48	0	67	0	3.13797	0	0	T/T	C/T	C/T	G/T	C/C	A/T	A/T	G/G	G/G	C/C	T/T	A/G	C/T	T/T	A/C	C/C	A/G
413	40	0	0	0	0	0	0	1	49	0	146	0	5.1	0	0	G/G	C/T	T/T	G/G	C/T	A/A	A/A	G/G	G/G	C/C	C/T	A/G	T/T	A/T	A/C	C/T	A/G
353	37.7507	1	1	0	0	0	0	1	49	1	327	0	14.1	1	0	G/G	C/C	C/T	G/T	C/T	A/T	A/T	A/G	A/G	C/C	T/T	A/G	C/C	T/T	A/C	C/C	A/A
1020	26.59	0	0	0	0	0	0	1	49.5	1	611	1	26.2	1	1	G/G	C/C	C/T	G/G	T/T	A/T	T/T	A/A	G/G	C/C	T/T	A/G	C/T	A/T	A/C	C/C	A/A
237	41.263	1	0	0	0	0	0	1	51	1	343	0	11.5	0	0	G/T	C/C	T/T	T/T	C/C	A/T	A/A	A/A	G/G	C/T	T/T	G/G	C/T	T/T	A/C	T/T	A/A
118	37.7233	1	0	0	0	0	1	1	54	0	422	1	10.846	0	0	G/G	C/C	T/T	G/T	C/C	A/A	A/T	A/G	A/G	C/T	T/T	G/G	C/T	A/T	C/C	C/C	A/A
50	27	0	0	0	0	0	0	1	55	0	316	0	13.682	1	0	G/G	T/T	T/T	G/G	C/C	A/A	A/A	G/G	G/G	C/C	C/C	A/G	T/T	T/T	A/A	C/T	G/G
449	50.3562	1	1	0	0	0	0	1.59726	55	0	243	0	4.8	0	0	G/G	C/C	C/T	G/G	C/C	A/T	A/T	G/G	G/G	C/T	T/T	A/G	T/T	A/T	C/C	C/C	A/A
287	36	1	1	0	0	1	0	17.1781	56	1	328	0	15.3	1	0	G/G	C/T	C/T	T/T	T/T	A/T	A/A	G/G	A/G	C/C	T/T	G/G	T/T	A/T	A/C	C/C	A/G
13	65.1342	1	1	0	0	0	0	1	57	0	7	0	0.321863	0	0	G/T	C/C	C/T	G/T	C/C	A/T	A/T	G/G	G/G	C/C	T/T	G/G	C/C	T/T	A/C	C/C	A/A
231	37.9863	1	1	0	0	0	0	1	58	0	527	1	23.8	1	1	T/T	C/C	C/T	G/G	C/C	A/A	A/T	A/A	A/A	C/C	T/T	A/A	C/C	T/T	A/C	C/C	A/A
451	43.137	1	0	0	1	0	1	1	59	0	399	0	12.2	0	0	G/T	C/C	C/T	G/T	C/T	A/T	T/T	A/A	G/G	C/T	T/T	A/G	C/T	A/T	C/C	T/T	A/A
291	40	1	1	0	0	0	0	1	60	1	487	1	25	1	1	G/G	C/C	C/T	G/T	C/T	A/A	A/A	A/A	A/G	C/C	T/T	G/G	C/T	A/T	A/A	C/C	A/A
152	49	1	1	0	0	0	0	1	60	1	435	1	13.7175	1	0	G/G	C/C	C/C	T/T	C/C	A/A	A/T	G/G	G/G	C/T	T/T	G/G	C/T	T/T	C/C	C/C	A/A
438	49	1	1	1	0	1	0	25	60	1	498	1	17	1	1	G/T	C/C	C/T	T/T	C/T	A/T	A/T	G/G	A/G	C/T	T/T	G/G	C/T	A/T	A/C	C/C	A/A
391	26	0	0	0	0	0	0	1	62	0	184	0	8.7	0	0	G/G	T/T	C/T	G/T	C/T	A/A	A/T	G/G	A/A	C/C	T/T	G/G	T/T	T/T	A/C	C/C	G/G
365	37.9315	1	1	0	0	0	0	1	63	0	67	0	1.8	0	0	G/T	C/C	T/T	G/T	C/C	A/T	T/T	G/G	G/G	C/T	T/T	A/G	T/T	T/T	A/A	C/C	A/A
215	59	1	1	0	0	0	0	1	63	0	229	0	7.7	0	0	G/T	C/C	C/T	G/T	T/T	A/T	A/T	G/G	A/G	C/T	T/T	G/G	T/T	T/T	A/C	C/C	A/A
221	40	1	1	0	0	0	0	1	63	1	414	1	11.9	0	0	G/G	C/T	T/T	G/T	C/T	T/T	A/A	A/G	A/A	C/T	T/T	G/G	T/T	A/T	A/C	C/C	A/G
1051	40.7	0	1	0	0	0	0	1	64.4	1	292	0	9.9	0	0	G/G	C/T	C/T	T/T	C/T	A/A	A/T	G/G	G/G	C/C	T/T	G/G	C/T	T/T	C/C	C/C	A/G
129	56	1	0	0	1	0	0	1	65	1	36	0	1.609	0	0	G/T	C/T	C/T	G/T	C/T	A/T	A/T	A/G	G/G	T/T	T/T	A/G	T/T	A/T	A/C	C/T	A/G
204	27	1	0	0	0	0	1	1	67	0	383	0	14.5	1	0	G/G	C/T	C/C	G/T	C/C	A/A	A/T	A/G	G/G	C/C	C/T	A/G	T/T	T/T	C/C	C/C	A/G
236	29	0	0	0	0	0	1	1	67	1	269	0	11.1	0	0	G/G	C/C	C/T	T/T	C/C	A/T	T/T	G/G	A/G	C/C	T/T	G/G	C/T	A/T	A/C	C/C	A/A
401	49.9863	1	1	1	0	1	1	1	67	0	142	0	2.9	0	0	G/G	C/C	C/T	G/G	T/T	A/A	A/T	G/G	G/G	C/T	T/T	A/A	C/T	T/T	C/C	C/C	A/A
217	61	1	1	0	0	0	0	1	67	1	106	0	2.2	0	0	G/G	C/T	T/T	T/T	C/T	A/A	A/A	A/G	G/G	C/T	T/T	G/G	T/T	T/T	A/A	C/C	A/G
49	44.8356	1	1	0	0	0	1	1	67	1	243	0	10.474	0	0	G/G	C/C	T/T	T/T	C/T		A/T	A/A	G/G	C/C	T/T	G/G	C/C	A/T	A/A		A/A
387	54.2411	1	1	0	0	0	0	1	70	0	137	0	4.2	0	0	G/T	C/C	C/T	G/G	C/T	A/T	A/T	A/G	A/G	C/C	T/T	A/G	C/T	T/T	A/C	C/C	A/A
83	42	0	1	1	0	0	0	1	70	0	-7	0	-1.066	0	0	G/G	C/C	C/T	G/T	C/C	A/A	A/T	A/G	A/A	C/C	T/T	G/G	C/T	A/T	A/C	C/C	A/A
422	34.8082	1	1	0	0	0	1	1	70	0	394	0	15.2	1	0	G/T	C/T	T/T	G/T	C/C	A/A	A/T	G/G	G/G	C/C	T/T	A/G	T/T	A/A	C/C	C/C	G/G
425	43	0	1	0	0	0	1	1	71	0	172	0	4.3	0	0	G/T	C/C	T/T	G/T	C/T	T/T	A/A	A/G	G/G	C/T	T/T	A/G	T/T	T/T	A/A	C/C	A/A
1024	63.63	1	0	0	0	0	1	1	71.4	0	235	0	8.4	0	0	G/G	T/T	C/T	T/T	T/T	A/A	A/T	A/G	G/G	C/C	T/T	G/G	T/T	T/T	A/C	C/C	G/G
57	36	0	0	0	0	1	0	3	72	0	125	0	5.108	0	0	G/G	C/C	T/T	G/G	C/C	A/A	A/T	A/G	G/G	C/C	T/T	A/G	C/C	T/T	A/C	C/T	A/A
289	32	0	1	0	0	1	1	2	72	0	319	0	10.4	0	0	G/G	C/T	C/T	T/T	T/T	A/A	A/A	A/A	G/G	C/C	T/T	G/G	C/T	T/T	A/C	C/C	A/G
239	45.3425	1	1	0	0	0	0	1	72	1	691	1	24.2	1	1	G/T	C/C	C/C	G/T	C/T	A/T	T/T	A/G	G/G	C/C	T/T	A/G	C/C	T/T	A/C	C/C	A/A
335	50.4384	1	1	0	0	0	1	1	72	1	475	1	19.3	1	1	G/G	C/C	T/T	G/T	C/T	A/A	A/T	A/G	A/G	C/C	T/T	A/G	C/T	A/T	C/C	C/C	A/A
1015	30.59	1	1	0	0	0	0	1	74.2	0	177	0	8.4	0	0	G/G	C/T	C/C	G/T	C/C	A/A	A/A	G/G	A/G	C/T	T/T	G/G	T/T	T/T	C/C	C/T	A/G
415	42	0	0	0	0	0	0	1	75	0	133	0	4.9	0	0	G/G	T/T	T/T	G/G	C/C	A/T	A/A	G/G	A/G	C/C	C/T	A/G	T/T	A/T	A/A	T/T	G/G
300	45	1	1	0	0	0	1	1	75	0	229	0	8.3	0	0	G/G	C/C	T/T	T/T	C/T	T/T	A/T	A/G	A/G	C/T	T/T	G/G	T/T	A/T	A/A	C/T	A/A
399	42	1	1	1	0	1	1	13	75	1	836	1	33.4	1	1	G/T	C/C	T/T	G/T	C/C	A/T	A/T	A/G	A/A	C/T	T/T	G/G	C/T	T/T	A/C	C/C	A/A
370	47	0	1	1	0	1	1	19	75	1	-9	0	-1.2	0	0	G/G	C/T	T/T	T/T	C/C	A/T	A/T		A/G	C/C	T/T	G/G	T/T	T/T	A/A	C/C	A/G
320	39	1	1	0	1	0	1	1	76	1	441	1	16.2	1	1	G/T	C/C	C/T	G/T	C/C	A/A	A/T	A/G	G/G	C/T	T/T	A/G	C/T	A/A	C/C	C/C	A/A
1023	33.24	1	1	0	0	0	0	1	76.2	1	288	0	8.3	0	0	G/T	C/C	T/T	G/T	C/C	A/T	T/T	A/G	A/G	C/T	T/T	A/G	T/T	T/T	A/A	C/C	A/A
339	43	1	1	0	0	0	1	1	77	0	337	0	12.9	0	0	G/G	T/T	C/C	G/T	C/T	A/A	A/A	A/G	A/A	C/C	T/T	A/G	T/T	A/T	C/C	C/C	G/G
1046	50.28	1	1	0	0	1	1	4.18	77.9	1	70	0	4.6	0	0	G/G	C/T	C/T	G/T	C/C	A/T	A/A	G/G	G/G	C/T	T/T	A/G	C/T	T/T	A/C	C/C	A/G
174	33.6603	1	1	0	0	0	0	1	78	0	129	0	6.167	0	0	G/G	C/C	C/T	G/G	C/T	A/A	A/A	A/G	G/G	C/C	T/T	A/G	C/C	A/T	A/C	C/C	A/A
352	38.8411	1	1	0	0	0	0	1	78	0	483	1	14.8	1	1	G/T	C/T	C/T	T/T	T/T	A/A	T/T	G/G	G/G	C/C	T/T	G/G	C/T	T/T	A/A	C/T	A/G
258	55	1	1	0	1	0	0	1	78	1	21	0	0.1	0	0	G/T	C/T	C/C	G/T	T/T	A/A	A/T	A/G	G/G	C/C	C/T	G/G	C/T	T/T	C/C	C/C	A/G
210	40.1151	1	0	0	0	0	0	1	79	0	700	1	23.8	1	1	G/G	C/C	C/T	T/T	C/T	A/T	A/A	A/G	G/G	C/C	C/T	G/G	C/T	T/T	A/A	T/T	A/G
384	40.6712	1	1	0	0	0	0	1	79	1	394	0	8.2	0	0	G/T	C/C	C/C	T/T	C/T	A/A	A/A	A/G	G/G	C/T	T/T	G/G	T/T	T/T	C/C	C/C	A/A
224	43.1425	0	1	1	0	0	0	1	79	1	351	0	11.7	0	0	G/G	C/T	T/T	T/T	C/T	T/T	A/A	A/A	A/A	T/T	T/T	G/G	T/T	T/T	A/C	C/C	A/G
420	54	1	1	0	0	0	1	1	80	1	300	0	10	0	0	G/G	C/C	C/T	T/T	C/C	A/T	T/T	G/G	A/G	C/C	T/T	G/G	C/C	T/T	A/C	C/C	A/A
25	76	1	1	0	0	0	1	1	80	1	296	0	5.426	0	0	G/T	C/C	C/T	G/G	C/T	A/T	A/T	A/A	G/G	C/T	T/T	A/G	C/C	A/T	A/C	C/C	A/A
341	56	1	0	0	0	0	1	1	81	1	341	0	10	0	0	G/G	C/T	C/T	T/T	T/T	A/T	A/A	A/A	A/A	C/C	T/T	G/G	C/T	T/T	A/C	C/C	A/G
112	41.9616	1	1	0	0	1	0	1	81	0	410	1	18.744	1	0	G/G	C/C	C/T	G/T	T/T	A/T	T/T	A/A	A/G	C/T	T/T	G/G	C/T	A/T	A/C	C/C	A/A
202	36.537	0	1	0	0	0	0	1	81	1	298	0	18.3	1	0	G/T	C/C	T/T	G/G	C/C	T/T	A/T	A/G	G/G	C/C	T/T	A/A	C/C	A/T	A/A	C/C	A/A
12	30	0	1	0	0	0	0	5	82	0	343	0	9.309	0	0	G/G	C/C	C/C	G/T	C/C	A/A	A/T	G/G	A/G	C/C	T/T	G/G	C/T	T/T	C/C	C/T	A/G
1053	56.62	1	1	0	0	0	1	1	82.1	0	246	0	7.6	0	0	G/G	C/C	T/T	T/T	C/C	A/A	T/T	A/G	G/G	C/C	T/T	G/G	C/C	T/T	A/C	C/C	A/A
122	38	1	0	0	0	0	1	5	83	0	360	0	13.117	0	0	G/G	C/T	C/T	T/T	C/T	A/A	T/T	A/G	A/G	C/C	T/T	G/G	C/T	T/T	A/C	C/C	A/G
28	39.2493	0	0	0	0	0	0	1	83	1	332	0	12.089	0	0	G/G	C/C	C/T	G/T	C/C	A/A	A/T	G/G	A/A	C/C	T/T	G/G	T/T	A/A	A/C	C/C	A/A
230	43.126	1	1	0	0	0	1	1	83	1	97	0	4.6	0	0	G/T	C/C	C/C	T/T	C/C	A/A	A/T	G/G	A/G	T/T	T/T	G/G	T/T	T/T	C/C	C/T	A/A
1012	50.02	1	0	0	0	0	0	1	84	1	267	0	11.1	0	0	G/G	C/C	C/T	G/T	C/T	A/A	A/T	G/G	G/G	C/C	T/T	G/G	C/C	A/T	C/C	C/C	A/A
292	27.7068	1	1	0	0	0	0	2	84	0	158	0	7.6	0	0	G/G	C/C	T/T	G/T	C/T	A/T	A/A	A/G	A/A	C/C	T/T	A/G	C/C	T/T	A/C	C/C	A/A
405	65	1	1	0	0	0	1	1	84	1	97	0	2.4	0	0	G/G	C/T	T/T	G/T	C/C	T/T	A/A	A/G	G/G	C/C	T/T	A/G	T/T	A/T	A/A	C/C	A/G
257	35	1	1	0	0	0	1	#NULL!	85	0	232	0	5.5	0	0	G/G	C/C	T/T	G/T	C/C	A/T	T/T	G/G	G/G	C/C	T/T	G/G	C/T	T/T	A/A	C/T	A/A
131	33.6438	1	0	0	0	0	0	2	86	0	238	0	1.609	0	0	G/G	C/C	T/T	G/T	C/C	T/T	A/T	A/G	G/G	C/T	T/T	A/G	C/T	T/T	A/C	C/C	A/A
191	26.6164	1	0	0	0	0	0	1	86	1	376	0	13.349	0	0	T/T	C/T	T/T	G/G	C/C	A/T	A/T	G/G	A/G	C/T	T/T	A/G	T/T	T/T	A/C	C/C	A/G
328	54.9178	1	1	0	0	0	1	1	86	1	60	0	1.2	0	0	G/G	C/T	T/T	G/T	C/T	A/T	T/T	A/G	G/G	C/C	T/T	A/G	C/T	T/T	A/C	C/C	A/G
4	33.9973	1	0	0	0	0	1	1	87	0	238	0	8.229	0	0	G/G	C/C	T/T	T/T	C/C	A/T	A/T	A/G	G/G	C/C	T/T	G/G	C/T	T/T	A/C	C/C	A/A
368	64.6603	1	1	0	0	0	0	1	87	0	347	0	9.6	0	0	G/T	C/T	C/C	G/T	C/C	A/A	A/T	A/G	A/G	T/T	T/T	A/G	T/T	T/T	A/C	C/T	A/G
177	31	1	1	0	0	0	1	1	87	0	89	0	4.865	0	0	G/T	C/C	T/T	T/T	T/T	A/A	T/T	G/G	A/G	C/T	T/T	G/G	C/T	T/T	A/A	T/T	A/A
132	62	1	1	0	0	0	1	1	89	0	597	1	16.462	1	1	G/T	C/T	T/T	T/T	C/C	A/T	A/T	G/G	A/G	C/T	T/T	G/G	T/T	T/T	A/A	C/C	A/G
14	38.8658	0	0	0	0	0	1	1	90	1	268	0	10.809	0	0	G/G	T/T	C/T	G/G	C/T	A/A	A/A	G/G	G/G	C/C	C/C	G/G	T/T	A/T	A/A	C/T	G/G
277	49	1	1	0	0	0	0	2	90	0	204	0	10.6	0	0	G/T	C/C	C/T	T/T	C/T	A/A	A/A	A/A	G/G	C/C	T/T	G/G	C/T	T/T	A/C	C/C	A/A
431	35.0658	1	1	0	0	0	1	1	90	0	180	0	8.3	0	0	G/G	C/T	C/T	G/G	C/C	A/T	A/T	A/G	A/G	C/C	T/T	A/A	C/T	T/T	A/C	C/C	A/G
1005	44.17	1	1	0	0	0	1	15.45	90	1	179	0	8	0	0	G/G	C/C	C/T	G/T	C/C	A/T	A/T	A/G	A/A	C/C	T/T	A/G	C/T	A/T	A/C	C/C	A/G
170	23	1	1	0	0	0	1	1	91	0	209	0	8.316	0	0	G/G	C/C	C/T	T/T	C/T	A/A	A/T	A/G	G/G	C/T	T/T	G/G	C/T	T/T	C/C	C/T	A/A
15	43.3014	0	1	0	0	0	0	3	91	1	564	1	17.13	1	1	G/T	C/C	C/T	G/T	T/T	A/A	A/A	A/G	A/G	C/T	T/T	A/G	C/T	T/T	C/C	C/C	A/A
1048	32.73	1	0	0	0	0	1	1	92.5	0	148	0	3.8	0	0	G/T	C/C	C/T	G/T	C/T	A/T	A/A	G/G	A/G	C/C	T/T	A/G	C/C	T/T	A/C	C/C	A/A
262	44.9562	0	0	0	0	0	1	1	93	0	360	0	11.9	0	0	G/G	C/T	C/T	T/T	C/T	A/A	A/A	G/G	A/G	C/C	T/T	G/G	C/T	T/T	A/C	C/C	A/G
1033	50	1	1	0	0	0	0	0.45	93.3	0	58	0	2.8	0	0	G/T	C/C	T/T	T/T	C/T	T/T	A/T	A/G	A/G	C/C	T/T	G/G	C/C	A/T	A/A	C/T	A/A
294	46	0	0	0	0	0	0	1	96	0	311	0	13.6	1	0	G/G	T/T	C/C	G/G	C/C	A/A	A/A	A/G	G/G	C/C	C/T	A/G	T/T	T/T	A/A	C/C	G/G
362	44.7452	1	1	1	0	1	0	18	96	0	74	0	2.7	0	0	G/G	C/C	T/T	G/T	C/C	A/A	T/T	A/G	A/G	C/C	T/T	A/G	C/C	T/T	C/C	C/C	A/A
1042	42.82	1	1	0	0	0	1	1	96.6	0	194	0	7.1	0	0	G/G	C/T	T/T	G/T	C/T	A/A	A/A	G/G	G/G	C/C	T/T	A/G	C/T	A/T	A/C	C/C	A/G
22	41	1	0	0	0	1	1	1	98	1	244	0	5.13554	0	0	G/G	C/T	C/T	G/G	C/T	A/A	T/T	A/G	G/G	C/T	T/T	A/G	T/T	A/T	C/C	C/T	A/G
185	38	1	1	0	0	0	1	1	98	0	229	0	8.492	0	0	G/G	C/T	T/T	T/T	T/T	A/T	A/A	G/G	G/G	C/C	T/T	G/G	T/T	A/A	A/C	C/C	A/G
119	32	1	0	0	0	0	1	1	99	0	118	0	3.968	0	0	G/T	T/T	C/T	G/T	C/T	A/A	A/T	A/A	A/G	C/C	T/T	A/G	T/T	A/T	C/C	C/C	G/G
193	43.0247	1	1	0	0	0	1	1	99	0	337	0	12.881	0	0	T/T	C/C	C/T	G/T	C/T	A/T	A/A	A/G	A/G	C/T	T/T	G/G	C/T	A/T	A/C	C/C	A/A
227	49.1726	1	1	1	0	1	0	13.3589	100	0	138	0	5.6	0	0	G/G	T/T	C/T	G/T	C/T	A/A	A/T	A/G	G/G	C/C	T/T	A/G	T/T	A/T	C/C	C/C	G/G
126	40	0	0	0	0	0	1	1	101	0	240	0	10.6888	0	0	G/G	C/C	C/T	T/T	C/T	A/A	A/T	G/G	A/G	C/C	T/T	G/G	C/T	A/A	A/C	C/C	A/G
178	40.1014	1	1	0	0	1	0	1	101	1	189	0	6.423	0	0	G/G	C/C	C/T	G/G	C/T	A/A	A/A	A/G	G/G	C/C	T/T	G/G	C/T	A/T	A/C	C/C	A/A
317	31.1041	0	0	0	0	0	1	1	102	0	1353	1	46.7	1	1	G/G	C/T	C/T	T/T	T/T	A/T	A/A	G/G	G/G	C/C	T/T	G/G	C/T	A/T	A/C	C/C	A/G
250	32.4822	1	1	0	0	0	0	1	103	0	432	1	12.4	0	1	G/G	C/C	C/T	G/T	C/C	A/T	A/T	A/G	A/G	C/C	T/T	A/G	C/C	A/T	A/C	C/C	A/A
338	45.9726	0	1	0	0	0	1	1	104	0	180	0	5.8	0	0	G/G	C/C	T/T	G/T	C/T	A/A	A/A	A/A	G/G	C/T	T/T	A/G	T/T	T/T	A/C	C/T	A/A
97	35.9918	1	1	0	0	0	1	1	104	1	429	1	15.211	1	1	G/T	C/C	C/C	G/T	C/T	A/A	A/T	G/G	G/G	T/T	T/T	A/G	C/T	A/T	C/C	C/C	A/A
26	47.1425	1	1	0	0	0	0	1	105	0	631	1	9.305	0	1	G/T	C/T	C/T	T/T	C/T	A/T	A/T	A/A	G/G	C/C	T/T	G/G	C/T	A/A	A/C	C/C	A/G
325	24	0	0	0	0	0	1	1	107	0	286	0	12.9	0	0	G/T	C/C	C/T	G/G	C/C	A/A	A/T	A/G	A/A	C/C	T/T	G/G	T/T	A/A	A/C	C/C	A/A
445	52	1	1	1	0	1	1	1	107	0	41	0	1.2	0	0	G/G	C/T	T/T	T/T	C/C	A/A	T/T	A/A	G/G	C/T	T/T	G/G	C/T	T/T	A/C	C/C	A/G
336	48.0603	1	1	0	0	0	0	1	107	1	440	1	14.5	1	1	G/G	C/T	T/T	T/T	C/C	A/T	T/T	A/G	A/A	C/C	T/T	G/G	T/T	T/T	A/A	C/C	A/G
417	47	0	0	0	0	0	0	1	108	0	653	1	16.8	1	1	G/G	C/C	C/T	G/T	C/C	A/T	A/A	A/G	A/G	C/T	T/T	G/G	T/T	A/T	A/C	C/C	A/A
252	34	0	1	0	0	0	1	1	108	1	516	1	18.9	1	1	G/G	C/T	T/T	T/T	T/T	A/A	A/T	A/G	A/G	C/C	T/T	G/G	T/T	A/T	A/C	C/C	G/G
48	35	0	1	1	0	0	1	2	109	0	559	1	19.376	1	1	G/G	C/C	C/T	G/T	C/T	A/T	A/T	A/G	G/G	C/C	T/T	A/G	C/C	T/T	A/C	C/C	A/A
447	45.1096	0	1	0	0	0	0	1	110	0	188	0	6.5	0	0	G/G	C/T	T/T	G/T	C/C	A/T	T/T	A/G	A/G	C/T	T/T	A/G	T/T	A/T	A/C	C/T	A/G
1052	45.73	0	1	0	0	0	1	1	110	0	188	0	6.5	0	0	G/G	C/T	T/T	G/T	C/C	A/T	T/T	A/G	A/G	C/T	T/T	A/G	T/T	A/T	A/C	C/T	A/G
1014	38.02	1	1	0	0	0	1	1	112	1	125	0	5.7	0	0	G/T	C/T	C/C	G/T	C/T	A/A	A/T	A/G	G/G	C/C	T/T	A/G	C/T	T/T	C/C	C/C	A/G
169	49.5068	1	1	0	0	0	0	1	113	1	862	1	28.7463	1	1	G/G	C/T	C/T	T/T	T/T	T/T	A/A	A/G	A/G	C/T	T/T	G/G	C/T	T/T	A/A	C/C	A/G
410	46	1	1	0	0	0	0	19	113	1	147	0	7.2	0	0	G/T	C/C	C/T	T/T	C/C	A/A	A/A	G/G	A/G	C/C	T/T	G/G	C/T	T/T	A/C	C/C	A/A
162	29.7753	1	1	0	0	0	1	3	114	0	339	0	10.6272	0	0	G/G	C/T	T/T	G/T	C/C	T/T	T/T	G/G	A/G	C/C	T/T	G/G	C/T	A/T	A/A	C/C	A/G
1016	56.46	1	1	0	0	0	1	1.19	114	1	289	0	7.2	0	0	G/G	C/T	T/T	T/T	C/T	A/T	A/A	A/A	G/G	C/C	T/T	G/G	T/T	T/T	A/C	C/C	A/G
125	44.1205	1	0	0	0	0	1	2	115	0	330	0	10.7	0	0	G/G	C/C	T/T	G/G	C/C	A/T	A/T	G/G	A/A	C/C	C/T	A/G	C/C	A/T	A/C	C/T	A/A
299	41	1	1	0	0	0	0	1	115	0	557	1	20.9	1	1	G/G	C/T	C/T	G/T	C/T	A/T	T/T	A/A	G/G	T/T	C/T	A/G	T/T	T/T	A/A	C/C	A/G
197	22.6877	1	1	0	0	0	1	1	116	0	438	1	25.691	1	1	G/G	C/C	T/T	G/T	C/T	A/T	T/T	A/A	A/G	C/T	T/T	A/G	C/T	T/T	A/A	C/C	A/A
188	47.5507	1	1	0	0	0	1	1	116	0	285	0	11.564	0	0	G/G	C/T	C/C	T/T	C/T	A/A	A/A	G/G	G/G	C/C	T/T	G/G	C/T	T/T	C/C	C/C	A/G
392	36.337	0	1	0	0	0	1	1	117	0	384	0	12.4	0	1	G/T	C/C	C/T	G/T	C/C	A/T	T/T	G/G	A/G	C/C	T/T	G/G	T/T	A/T	A/C	C/C	A/A
74	48.1726	1	0	0	0	0	0	4	119	0	155	0	5.586	0	0	G/G	C/T	C/T	G/T	C/T	A/A	A/A	A/G	G/G	C/C	C/T	A/G	C/T	A/A	A/C	C/T	A/G
127	33.5726	1	0	0	0	0	1	1	119	0	18	0	0.354	0	0	G/G	C/T	C/T	G/T	C/T	A/A	A/A	A/G	A/G	C/C	T/T	A/G	T/T	T/T	A/C	C/C	A/G
98	42.5041	1	0	0	0	0	1	1.13973	119	0	253	0	8.836	0	0	G/G	C/T	C/T	T/T	C/C	A/A	A/A	A/G	A/G	C/C	T/T	G/G	C/T	T/T	A/C	C/C	A/G
133	24.2301	1	1	0	0	0	0	1	119	0	308	0	6.259	0	0	G/T	C/C	T/T	T/T	C/C	A/T	A/T	A/G	A/A	T/T	T/T	G/G	T/T	T/T	C/C	C/C	A/A
86	37	1	0	0	0	0	1	1	120	0	350	0	15.248	1	0	G/T	C/T	C/T	T/T	C/C	A/A	A/A	G/G	G/G	C/C	T/T	G/G	C/T	A/T	A/C	C/C	A/G
442	52	0	1	0	0	0	0	3	120	0	465	1	4.9	0	1	G/G	C/C	T/T	G/T	C/C	A/T	A/T	A/G	A/G	C/T	T/T	G/G	C/C	T/T	A/C	C/C	A/A
423	39	0	1	0	0	0	1	16	120	0	139	0	5	0	0	G/T	C/C	T/T	T/T	C/C	A/A	A/T	G/G	G/G	C/C	T/T	G/G	C/C	A/T	A/C	C/C	A/A
253	47.6795	1	1	1	0	0	0	30	120	1	57	0	2.9	0	0	T/T	C/C	C/T	G/T	C/T	A/T	A/A	G/G	G/G	C/T	T/T	G/G	T/T	T/T	A/C	C/T	A/A
436	65	1	1	0	1	0	1	1	123	0	98	0	2.1	0	0	G/G	C/T	T/T	T/T	C/C	T/T	A/T	A/G	A/G	C/T	T/T	G/G	C/T	T/T	A/A	C/T	A/G
137	27	1	1	0	0	0	0	1	123	1	277	0	9.45	0	0	G/G	C/T	C/C	G/T	T/T	A/A	A/A	A/G	A/G	C/T	T/T	G/G	T/T	A/T	C/C	C/C	A/G
173	56	1	1	0	1	0	0	1	124	0	83	0	6.646	0	0	G/G	C/T	C/T	G/T	T/T	A/T	T/T	G/G	A/G	C/C	T/T	G/G	T/T	A/T	A/C	C/T	A/G
248	34	1	0	0	0	0	1	1	125	0	178	0	5.7	0	0	G/G	C/C	T/T	G/T	C/C	T/T	A/T	G/G	G/G	C/C	T/T	A/G	C/T	A/T	A/A	C/C	A/A
263	25.7589	1	1	0	0	0	1	1	126	0	1071	1	35	1	1	T/T	C/C	C/T	T/T	T/T	A/A	A/A	G/G	A/G	C/C	T/T	G/G	C/T	T/T	A/C	C/C	A/A
344	48	1	1	0	0	0	1	1	126	0	115	0	5.3	0	0	T/T	C/T	T/T	G/T	C/C	A/T	A/T	G/G	A/G	C/T	T/T	G/G	T/T	T/T	A/A	C/C	A/G
80	49.3616	1	1	0	0	0	0	1	126	1	330	0	11.268	0	0	G/T	C/T	C/T	G/T	T/T	A/T	A/A	A/A	A/G	C/C	T/T	A/G	C/T	A/T	A/C	C/C	A/G
120	34.0767	1	0	0	0	0	0	1	127	0	518	1	16.0497	1	1	G/T	C/T	T/T	G/T	C/T	A/T	A/A	A/G	A/G	C/C	T/T	A/G	C/T	A/T	A/A	C/C	A/G
192	55.1726	0	1	0	0	0	1	1	127	0	236	0	9.83	0	0	G/G	C/T	T/T	T/T	T/T	A/T	A/T	G/G	G/G	C/C	T/T	G/G	C/T	T/T	A/A	C/C	A/G
444	23.4986	0	1	1	0	0	1	6	128	0	47	0	2.9	0	0	G/T	C/T	C/T	G/T	C/T	A/A	T/T	A/G	G/G	C/C	T/T	G/G	C/T	A/T	A/C	C/C	A/G
309	38	1	1	0	0	0	0	13.3096	129	0	459	1	19.3	1	1	G/T	C/C	C/T	T/T	C/T	A/T	A/A	G/G	G/G	C/T	T/T	G/G	C/T	T/T	C/C	C/C	A/A
116	45.8082	1	1	0	0	0	1	1	130	1	173	0	5.33976	0	0	G/G	C/C	C/T	T/T	C/T	A/T	T/T	G/G	A/G	T/T	T/T	G/G	T/T	A/T	A/C	C/T	A/A
1010	34.38	0	0	0	0	0	1	2.13	131	0	154	0	7.3	0	0	T/T	C/C	C/T	G/T	T/T	A/A	T/T	G/G	G/G	C/C	T/T	A/G	C/C	T/T	A/C	C/C	A/A
171	25	1	1	0	0	0	1	1	131	0	217	0	4.884	0	0	G/G	C/C	C/T	T/T	C/T	A/A	A/A	G/G	A/G	C/T	T/T	G/G	C/T	A/A	A/C	C/C	A/A
149	46.463	0	1	0	0	0	1	5	131	0	400	0	21.4343	1	1	G/T	C/T	C/C	G/T	C/T	A/A	T/T	G/G	A/A	C/T	T/T	A/G	C/T	T/T	C/C	C/C	A/G
1002	46.65	1	0	0	0	1	1	13.55	132	0	84	0	2.9	0	0	G/T	C/C	T/T	T/T	T/T	T/T	A/T	G/G	A/G	C/T	T/T	G/G	T/T	T/T	A/C	C/C	A/A
166	35.1479	1	1	0	0	0	0	1	132	0	372	0	9.14693	0	1	G/T	C/C	C/T	T/T	C/T	A/T	T/T	G/G	A/A	C/C	T/T	G/G	C/C	T/T	A/C	C/C	A/A
198	40	1	1	0	0	0	0	1	132	1	372	0	14.88	1	1	G/G	C/T	C/T	G/T	C/T	A/T	A/T	A/A	A/A	C/C	T/T	A/G	C/T	A/T	A/C	C/C	A/G
240	27	1	0	0	1	0	1	1	134	0	192	0	9.9	0	0	G/T	C/T	C/T	G/T	T/T	A/T	A/A	G/G	A/A	C/C	C/T	A/G	C/T	A/T	A/C	C/T	A/G
350	27	1	0	0	0	0	0	1	134	1	381	0	13.8	1	1	G/T	C/T	C/T	G/T	C/T	A/A	A/T	G/G	A/A	C/T	T/T	A/G	T/T	A/T	C/C	C/C	A/G
1035	48.2	1	1	0	1	0	0	1.02	134	0	295	0	12	0	0	T/T	C/C	T/T	T/T	C/T	A/T	A/T	A/G	G/G	C/C	T/T	G/G	C/C	T/T	A/C	C/C	A/A
61	51.063	0	0	0	0	0	1	1	135	1	229	0	9.095	0	0	G/T	C/C	C/T	G/T	C/T	A/A	A/A	G/G	G/G	C/T	T/T	G/G	T/T	T/T	C/C	C/C	A/A
143	23	1	1	0	1	0	1	1	135	0	321	0	9.859	0	0	G/G	C/C	T/T	T/T	C/C	A/T	A/A	A/G	G/G	C/C	T/T	G/G	C/T	T/T	A/A	C/C	A/A
9	49	1	1	0	0	0	0	1	135	1	188	0	14.151	1	0	T/T	C/C	C/T	G/T	C/T	A/T	A/T	A/G	G/G	C/T	T/T	G/G	C/T	T/T	A/C	C/C	A/A
377	38	1	1	0	0	0	0	1	136	0	297	0	9.6	0	0	G/T	C/C	C/T	T/T	C/T	A/A	A/A	A/G	G/G	C/C	T/T	G/G	C/T	A/A	C/C	C/C	A/A
138	41	1	1	0	0	0	0	1	136	0	283	0	8.04911	0	0	G/T	C/C	C/T	G/T	C/C	A/A	A/T	A/A	A/G	C/C	T/T	A/G	C/T	T/T	A/C	C/C	A/A
218	51.526	1	1	1	0	0	0	20.2466	136	1	473	1	12.9	0	1	G/G	C/C	T/T	T/T	C/C	A/T	A/T	G/G	A/G	C/T	T/T	G/G	C/T	T/T	A/A	C/C	A/A
270	50.0959	1	1	0	0	1	1	21.8055	137	0	277	0	8.7	0	0	G/G	C/C	C/T	G/T	C/T	A/T	A/T	A/G	G/G	C/C	T/T	A/G	T/T	T/T	A/C	C/T	A/A
146	44.2055	1	1	0	0	0	0	1	137	1	58	0	3.28969	0	0	G/G	C/C	C/T	G/T	C/C	A/T	A/A	A/G	A/G	T/T	T/T	A/G	C/T	T/T	A/C	C/C	A/A
229	49.0548	0	1	0	0	0	1	1	137	1	428	1	15.5	1	1	G/T	C/C	C/C	G/T	T/T	A/A	A/T	A/A	G/G	T/T	T/T	A/G	T/T	A/T	C/C	C/C	A/A
81	32.1096	1	1	0	0	0	1	1	138	0	471	1	24.675	1	1	G/T	C/C	T/T	G/T	C/T	A/T	A/T	A/G	A/G	C/T	T/T	A/G	C/T	A/T	A/A	C/C	A/A
319	49.3041	1	0	0	0	0	1	1	139	1	290	0	9.1	0	0	G/T	C/C	C/T	G/T	C/C	A/A	T/T	A/G	A/A	C/T	T/T	G/G	C/C	T/T	C/C	C/C	A/A
260	42	1	1	0	0	0	1	1	139	0	115	0	4.7	0	0	T/T	C/T	T/T	G/T	C/C	A/A	A/T	G/G	A/A	C/C	T/T	A/G	T/T	T/T	A/A	C/C	A/G
427	34	1	1	0	0	0	0	1	140	0	220	0	7.8	0	0	G/G	C/T	C/T	T/T	C/C	A/A	A/T	A/G	A/G	C/C	C/T	G/G	C/T	T/T	C/C	C/C	A/G
172	41	1	1	0	0	0	1	1	140	0	305	0	11.174	0	0	G/T	C/C	C/T	G/T	C/T	T/T	A/T	A/A	G/G	C/T	T/T	G/G	C/T	A/T	A/C	C/C	A/A
367	46	1	1	0	0	0	1	1	140	0	191	0	6.5	0	0	G/T	C/C	C/T	G/T	C/C	A/A	A/T	A/G	G/G	C/C	T/T	G/G	C/T	T/T	C/C	C/C	A/A
322	51.8712	1	1	0	0	0	1	1	140	0	192	0	8.2	0	0	G/T	C/C	C/T	T/T	C/T	A/T	A/T	A/A	A/A	C/C	T/T	G/G	C/T	A/T	A/C	C/C	A/A
199	55	1	1	0	0	0	0	1	141	0	369	0	10.845	0	1	G/T	C/C	T/T	T/T	C/C	A/T	A/A	G/G	G/G	C/C	T/T	G/G	C/C	A/T	C/C	C/C	A/A
1036	36.85	1	1	0	0	1	1	9.02	141	0	20	0	2.1	0	0	G/G	C/C	C/T	G/T	C/T	A/T	A/A	A/G	A/G	C/T	T/T	A/G	C/T	T/T	A/C	C/C	A/A
1018	40.84	1	0	0	0	0	0	4.62	142	0	186	0	1.6	0	0	G/G	C/C	C/T	T/T	C/C	A/A	A/A	A/G	G/G	C/T	T/T	G/G	C/T	T/T	C/C	C/C	A/A
181	26.9233	1	1	0	0	0	1	1.01096	142	0	269	0	10.12	0	0	G/G	C/C	C/T	T/T	C/T	A/A	A/T	A/G	A/G	C/C	T/T	G/G	C/T	A/T	C/C	T/T	A/G
404	35.9918	1	0	0	0	0	1	2.65479	143	0	461	1	15.3	1	1	G/G	C/C	C/C	G/T	T/T	A/A	A/T	A/A	A/A	C/C	C/T	A/G	C/C	T/T	C/C	C/C	A/A
186	31	1	1	0	0	0	1	1	143	0	442	1	13.476	0	1	G/G	C/C	C/T	G/T	C/C	A/A	A/T	A/G	G/G	C/T	T/T	A/G	C/C	A/A	A/C	C/C	A/A
100	44.9096	1	1	0	0	0	1	2	143	0	659	1	18.94	1	1	G/G	C/C	T/T	G/T	C/T	A/T	A/T	G/G	A/G	C/C	T/T	A/G	C/C	T/T	A/A	C/C	A/A
96	49.937	1	1	1	0	1	0	12.9863	143	1	240	0	6.274	0	0	G/T	C/C	T/T	T/T	C/C	T/T	T/T	A/G	A/G	C/T	T/T	G/G	C/T	T/T	A/A	C/C	A/A
267	64	1	1	0	0	0	#NULL!	1	144	0	208	0	5.2	0	0	G/T	C/C	T/T	G/T	C/C	A/A	A/A	A/A	G/G	T/T	T/T	G/G	T/T	T/T	A/C	C/T	A/A
429	44	1	1	0	0	0	1	6	144	0	569	1	11.2	0	1	G/T	C/T	C/T	G/T	C/T	A/A	A/A	G/G	G/G	C/C	T/T	A/G	C/T	A/T	A/C	C/C	A/G
99	48	1	1	0	0	0	1	1	146	0	73	0	1.65953	0	0	G/G	C/C	C/C	G/T	T/T	A/A	A/A	G/G	A/G	C/C	T/T	A/G	C/T	T/T	C/C	C/C	A/A
1040	41.84	1	1	0	0	1	1	2	146	0	69	0	1	0	0	T/T	C/T	C/C	T/T	C/T	A/A	T/T	A/G	G/G	C/T	T/T	G/G	T/T	A/T	C/C	C/C	A/G
51	49.0137	1	1	1	0	1	1	1.35616	146	1	250	0	7.6129	0	0	G/T	C/T	C/T	G/T	C/T	T/T	A/A	A/G	A/G	C/T	T/T	G/G	T/T	T/T	A/C	C/C	A/G
406	29.7507	0	0	0	0	0	1	5	147	0	258	0	9.1	0	0	G/T	C/C	C/T	G/G	C/T	A/T	A/T	G/G	A/G	C/T	C/T	A/G	C/T	T/T	A/C	C/C	A/A
388	50	1	1	0	0	0	0	1	147	0	410	1	10	0	1	G/G	C/T	C/C	T/T	C/T	A/A		A/G	G/G	C/C	T/T	G/G	C/T	A/T	C/C	C/C	A/G
361	54	0	1	0	0	0	0	1	147	0	584	1	22.2	1	1	G/G	T/T	T/T	G/T	C/T	A/T	A/T	A/A	A/A	C/C	C/T	G/G	T/T	T/T	A/A	C/C	G/G
286	45	0	1	1	0	1	0	16	147	0	117	0	6	0	0	G/T	C/T	C/T	T/T	C/T	A/T	T/T	G/G	G/G	C/T	T/T	G/G	T/T	T/T	A/C	C/C	A/G
175	41	1	1	0	0	1	1	1	147	0	28	0	0.957	0	0	G/T	C/T	T/T	T/T	C/T	A/A	A/T	G/G	A/G	C/T	T/T	G/G	C/T	T/T	A/C	C/T	A/G
357	60	1	1	0	0	0	0	1	147	1	47	0	0.5	0	0	G/T	C/C	C/T	T/T	C/C	A/A	A/T	A/A	A/G	C/C	T/T	G/G	C/C	T/T	C/C	C/C	A/A
343	37	1	0	0	1	0	1	1	148	0	43	0	1.4	0	0	T/T	C/C	T/T	G/G	C/C	A/A	A/T	A/A	A/G	C/C	T/T	G/G	T/T	T/T	A/A	C/C	A/G
151	35	1	1	0	0	0	0	1	148	0	32	0	9.9795	0	0	G/G	C/C	T/T	G/T	C/C	A/T	A/A	A/A	A/G	C/T	T/T	A/G	C/T	T/T	A/A	C/C	A/A
290	40.5753	1	0	0	0	0	0	1	150	1	489	1	19.5	1	1	T/T	C/C	C/C	G/T	C/C	A/A	A/A	A/G	G/G	C/T	T/T	G/G	T/T	T/T	C/C	C/C	A/A
278	34.6877	1	1	0	0	0	1	1	150	0	212	0	8.8	0	0	G/T	C/T	T/T	G/T	C/T	A/T	A/A	G/G	A/G	C/C	T/T	G/G	C/T	T/T	A/A	C/T	A/G
437	54	1	1	0	0	0	1	4	151	0	142	0	1.9	0	0	G/T	C/C	C/T	T/T	C/C	A/A	T/T	A/G	A/G	C/T	T/T	G/G	C/T	A/T	A/C	C/T	A/A
2	32	1	1	0	0	0	1	5	151	0	350	0	6.46	0	1	G/G	C/C	C/T	T/T	T/T	A/T	T/T	G/G	G/G	C/T	T/T	G/G	C/T	A/T	A/C	C/C	A/A
355	38.4	1	1	0	0	1	0	1.21918	152	0	23	0	1	0	0	G/T	C/T	T/T	T/T	C/T	A/T	A/A	G/G	A/G	C/C	T/T	G/G	T/T	T/T	A/C	C/C	A/G
310	30.2767	1	1	0	0	0	1	1	152	0	177	0	3	0	0	G/G	C/C	C/T	G/T	C/T	A/T	A/A	G/G	G/G	C/C	T/T	G/G	C/T	T/T	C/C	C/C	A/A
301	34	1	1	0	0	0	1	1	154	0	200	0	10.2	0	0	G/T	C/T	T/T	G/T	C/T	A/T	A/T	A/A	A/G	C/C	T/T	A/G	C/T	A/A	A/C	C/C	A/G
200	41	1	1	0	0	0	1	1	154	0	330	0	12.3	0	0	G/G	C/C	T/T	G/T	C/T	T/T	A/T	A/G	A/G	T/T	T/T	A/G	T/T	T/T	A/A	C/T	A/A
302	53	1	1	0	0	0	1	1	155	0	189	0	3.2	0	0	G/T	C/C	C/T	G/T	C/T	A/A	A/A	G/G	G/G	C/C	T/T	A/G	T/T	T/T	A/C	C/C	A/A
407	30	1	0	0	0	0	1	1	156	0	292	0	9.7	0	0	G/G	C/C	C/T	G/T	C/C	A/T	A/T	G/G	A/A	C/T	T/T	A/G	C/C	A/T	A/C	C/C	A/A
157	31	1	1	0	0	0	1	1	156	0	266	0	6.46441	0	0	G/G	T/T	C/T	T/T	C/T	A/T	A/T	A/G	G/G	C/T	T/T	G/G	T/T	T/T	A/C	C/C	G/G
184	33	1	1	0	0	0	1	1	157	0	452	1	14.9695	1	1	G/G	C/C	T/T	G/T	C/C	A/T	A/A	A/G	A/G	C/T	T/T	A/G	C/T	A/T	C/C	C/C	A/A
165	40.0082	0	1	0	0	0	1	1	157	0	214	0	8.63431	0	0	G/T	C/T	C/T	G/T	C/T	A/A	A/A	G/G	G/G	C/C	C/T	G/G	T/T	T/T	A/A		G/G
346	61	1	1	0	0	0	1	1	157	0	265	0	8.5	0	0	G/G	C/C	T/T	G/T	C/T	T/T	A/T	G/G	G/G	C/C	T/T	A/G	C/C	T/T	A/A	C/C	A/A
30	24.8904	1	1	0	0	0	1	1	157	1	472	1	14.299	1	1	G/T	C/C	C/T	G/T	T/T	A/T	A/A	A/A	A/G	C/C	T/T	G/G	C/T	T/T	A/C		A/A
107	41.7014	0	1	1	0	0	1	1	158	0	277	0	11.246	0	0	G/G	C/T	C/T	T/T	C/T	A/T	A/T	G/G	A/A	C/C	T/T	G/G	C/T	T/T	A/C	C/C	A/G
305	28.2027	0	1	0	0	0	0	1	159	0	430	1	14.6	1	1	G/T	C/C	C/C	T/T	C/C	A/A	A/T	G/G	G/G	C/T	T/T	G/G	C/T	T/T	C/C	C/C	A/A
1009	41.32	0	1	0	0	1	1	12.29	159	0	127	0	6.8	0	0	G/G	C/C	C/T	T/T	C/C	A/T	A/A	A/G	G/G	C/T	C/T	G/G	C/T	A/A	A/C	C/C	A/A
207	42	1	0	0	0	0	0	1	160	0	162	0	5.2	0	0	G/G	C/T	C/T	T/T	C/T	A/T	T/T	A/A	A/G	C/T	T/T	G/G	T/T	A/T	A/C	C/C	A/G
47	33.4356	1	1	0	0	0	0	1	160	0	260	0	10.06	0	0	G/T	C/T	C/C	T/T	C/T	A/A	A/T	G/G	G/G	C/C	T/T	G/G	C/T	T/T	C/C	C/T	A/G
272	38	1	1	0	0	0	1	1	160	0	441	1	7.7	0	1	G/G	C/T	T/T	T/T	C/T	A/A	T/T	A/G	A/G	C/T	T/T	G/G	T/T	A/T	A/C	C/C	A/G
430	43.663	0	1	1	0	1	1	1	160	1	560	1	17.2	1	1	G/G	C/C	T/T	T/T	C/C	A/A	A/T	G/G	A/G	C/T	T/T	G/G		A/A	A/C		A/A
396	34.9863	1	0	1	1	1	1	2.11233	161	1	229	0	7.3	0	0	G/T	T/T	C/T	T/T	C/T	A/A	T/T	A/G	G/G	C/C	T/T	G/G	T/T	T/T	C/C	C/T	G/G
373	34	1	1	0	0	0	1	1	161	0	116	0	3.7	0	0	G/G	C/T	C/T	T/T	C/C	A/T	A/A	A/A	A/G	C/C	T/T	G/G	T/T	T/T	A/C	C/T	A/G
446	50.5425	1	1	0	0	1	1	1.44932	161	0	469	1	10.1	0	1	G/G	C/T	T/T	G/G	C/C	T/T	T/T	G/G	G/G	C/C	T/T	A/A	T/T	A/T	A/A	C/T	A/G
158	57	1	1	0	0	0	0	1	162	0	482	1	13.268	0	1	G/T	C/C	C/T	T/T	C/C	A/A	A/A	A/G	G/G	C/T	T/T	G/G	T/T	T/T	C/C	C/C	A/A
187	29.7808	1	1	0	0	0	1	1	162	0	314	0	10.228	0	0	G/G	C/T	T/T	G/T	C/C	A/T	A/T	G/G	A/G	C/C	T/T	A/G	T/T	A/T	A/C	C/T	A/G
8	30.3671	1	0	0	0	0	1	1	163	0	20	0	2.264	0	0	G/G	T/T	T/T	G/G	C/C	A/T	A/T	A/G	G/G	C/C	C/C	G/G	T/T	A/T	A/A	C/T	G/G
418	30	1	0	0	0	0	1	1	163	0	258	0	10.6	0	0	G/T	C/T	C/T	G/T	C/T	A/T	A/A	A/G	G/G	C/C	T/T	G/G	T/T	A/T	A/C	C/T	A/G
1003	40.96	1	1	0	0	1	0	14.37	163	0	553	1	22.3	1	1	G/G	C/T	C/T	T/T	C/T	A/T	A/T	G/G	A/G	C/C	T/T	G/G	C/T	T/T	A/C	C/C	A/G
201	51	1	1	0	0	1	1	1	163	0	281	0	14	1	0	T/T	C/T	C/T	T/T	C/T	A/T	T/T	A/G	G/G	C/C	T/T	G/G	T/T	A/T	A/C	C/C	A/G
255	55	0	1	0	0	0	0	1	165	0	166	0	8.1	0	0	G/T	C/C	C/T	T/T	C/C	A/T	T/T	G/G	A/G	C/C	T/T	G/G	T/T	T/T	A/C	C/C	A/A
1011	55.57	1	1	0	0	0	0	10	165	0	169	0	10	0	0	G/G	C/T	C/T	G/T	C/C	A/A	A/T	A/G	G/G	C/C	T/T	G/G	C/T	A/T	C/C	C/C	A/G
21	40	0	1	0	0	0	1	1	165	0	279	0	9.70541	0	0	T/T	C/C	T/T	G/T	C/C	A/A	A/A	A/G	G/G	C/C	T/T	G/G	C/C	T/T	A/C	C/T	A/A
56	44.4986	1	1	0	0	0	1	1	165	0	319	0	12.325	0	0	G/G	C/T	C/T	T/T	C/T	A/A	A/A	A/G	A/A	C/T	T/T	G/G	C/T	T/T	A/C	C/C	A/G
63	38.5397	1	1	0	0	0	0	1	165	1	178	0	6.594	0	0	G/G	C/C	C/T	T/T	T/T	A/A	T/T	A/G	A/G	C/T	T/T	G/G	T/T	T/T	C/C	C/C	A/A
381	42.3534	0	0	0	0	0	1	1	166	1	933	1	45	1	1	G/G	C/T	C/T	G/T	C/T	A/A	A/A	G/G	A/A	C/C	C/T	G/G	C/T	A/A	A/A	C/T	A/G
1021	33.58	1	1	0	0	0	0	0.25	167	0	197	0	7.4	0	0	G/G	C/C	T/T	T/T	C/T	A/T	A/T	A/A	A/G	C/T	T/T	G/G	C/T	A/T	A/A	C/C	A/A
85	33	1	0	0	0	0	1	1	168	0	419	1	10.238	0	1	T/T	C/C	C/C	G/T	C/T	A/A	A/A	G/G	A/G	C/C	T/T	A/G	T/T	A/T	C/C	C/C	A/A
256	63.9425	1	1	0	0	0	0	1	168	0	363	0	14.6	1	1	G/G	T/T	T/T	T/T	C/T	A/T	A/T	A/A	A/G	C/C	T/T	G/G	T/T	A/T	A/C	C/T	G/G
106	25.9397	1	1	0	0	0	1	1	168	0	940	1	35.013	1	1	G/G	C/T	C/T	T/T	C/T	A/A	T/T	G/G	A/G	C/C	T/T	G/G	C/T	A/T	A/A	C/C	A/G
285	30.6603	1	1	0	0	0	1	2	168	0	153	0	4	0	0	G/T	C/C	C/T	T/T	C/C	A/A	A/A	G/G	A/G	C/C	C/T	G/G	C/T	A/A	A/C	C/C	A/A
1026	31.96	1	1	0	0	0	0	1	169	0	464	1	13	0	1	G/T	C/C	C/T	T/T	C/T	A/T	A/A	A/A	A/G	C/C	T/T	G/G	C/T	T/T	A/C	C/C	A/A
378	33.9753	1	1	0	0	0	0	1	169	0	413	1	16.6	1	1	G/G	C/T	C/T	T/T	C/T	A/T	T/T	A/G	A/A	C/C	T/T	G/G	C/T	T/T	A/C	C/C	A/G
363	59	1	1	0	0	0	1	1	169	0	222	0	3.4	0	0	G/G	C/C	C/T	G/T	C/C	A/A	A/A	G/G	G/G	T/T	T/T	A/G	C/T	T/T	C/C	C/C	A/A
1027	52.73	1	1	0	0	0	0	1	169	1	405	1	11.8	0	1	G/G	C/T	C/T	G/T	C/T	A/A	A/T	G/G	G/G	C/C	T/T	G/G	T/T	A/T	C/C	C/C	A/G
304	24	1	0	0	0	0	1	1	170	0	318	0	11.6	0	0	G/G	C/C	C/T	G/G	C/T	A/A	A/A	A/G	G/G	T/T	T/T	A/A	T/T	A/T	A/C	C/C	A/A
424	37	1	1	0	0	0	0	4	170	0	147	0	-2.3	0	0	G/G	C/C	T/T	G/G	C/T	T/T	A/A	A/G	A/G	C/C	T/T	A/G	C/T	T/T	A/A	C/T	A/A
383	39	1	1	0	0	0	1	1	170	0	235	0	7.3	0	0	G/G	C/C	T/T	G/T	C/C	A/T	A/T	G/G	A/A	C/T	T/T	G/G	T/T	A/T	A/A	C/C	A/G
3	22	1	1	0	0	0	0	1	171	0	1256	1	43.452	1	1	T/T	C/C	C/T	G/G	C/T	A/T	A/T	A/G	A/A	C/T	T/T	A/A	T/T	T/T	A/C	C/T	A/G
55	34.526	0	1	0	0	0	1	1	171	0	257	0	9.506	0	0	G/T	C/C	C/T	G/T	C/T	A/T	A/T	A/G	A/A	C/C	T/T	A/G	C/T	A/T	A/C	C/C	A/A
323	42	1	1	0	0	0	1	1	171	0	141	0	4.2	0	0	G/G	C/T	C/C	G/T	C/T	A/A	A/T	A/G	A/A	C/C	T/T	A/G	C/T	A/T	C/C	C/C	A/G
195	65	0	1	0	0	0	0	1	175	0	244	0	9.252	0	0	G/G	C/T	C/T	T/T	T/T	A/T	T/T	G/G	G/G	C/C	T/T	G/G	T/T	T/T	A/C	C/C	A/G
235	54	1	1	0	0	0	1	2	175	0	707	1	24.1	1	1	G/T	C/C	C/C	G/T	C/C	A/A	A/T	A/G	A/A	C/C	C/T	G/G	C/T	T/T	C/C	C/C	A/G
284	30.6493	1	0	0	0	0	0	1	176	0	344	0	11.4	0	1	T/T	C/C	C/C	G/T	C/T	A/A	A/T	A/G	A/A	C/C	T/T	G/G	C/T	T/T	C/C	C/C	A/G
154	36.9973	1	1	0	0	0	1	1	176	0	196	0	9.2056	0	0	G/T	C/C	C/C	G/T	C/T	A/A	A/T	A/A	A/G	C/T	T/T	A/G	T/T	A/T	A/C	C/T	A/A
372	46.0575	1	1	0	0	0	0	8	176	1	337	0	12	0	1	G/G	C/C	C/T	T/T	C/C	A/T	A/T	A/G	A/G	C/T	T/T	G/G	C/T	T/T	C/C	C/C	A/A
121	40	1	0	0	0	0	1	1	177	0	484	1	13.8069	1	1	G/G	C/C	C/T	T/T	C/T	A/A	A/T	A/G	G/G	C/C	T/T	G/G	C/C	T/T	A/C	C/T	A/A
349	37.0466	0	1	0	0	0	0	10.5589	177	0	328	0	9.9	0	1	G/G	C/C	T/T	T/T	C/T	A/T	A/T	G/G	G/G	C/T	T/T	G/G	C/T	T/T	A/A	C/C	A/A
124	35	1	0	0	1	0	0	1	178	0	169	0	6.747	0	0	G/T	C/C	C/C	G/G	C/T	A/A	T/T	G/G	A/A	C/C	T/T	A/G	C/T	A/T	C/C	C/C	A/A
189	26.5315	1	1	0	0	0	1	1	178	0	594	1	14.702	1	1	G/G	C/C	T/T	G/T	C/T	T/T	A/A	A/G	G/G	C/C	T/T	A/G	T/T	T/T	A/A	C/C	A/A
75	46	1	1	0	0	0	1	1	178	0	63	0	-0.814	0	0	G/G	C/C	C/T	T/T	C/T	A/A	T/T	A/G	G/G	C/C	T/T	G/G	T/T	T/T	A/C	C/C	A/A
334	34.0329	1	0	0	0	0	1	1	179	0	280	0	8.3	0	0	G/T	C/C	C/T	G/G	T/T	A/T	A/T	G/G	A/A	C/C	C/T	G/G	C/T	A/A	C/C	C/C	A/A
7	31	1	0	0	0	0	1	1	179	1	264	0	10.154	0	0	G/T	C/C	C/T	G/T	C/C	A/A	A/T	G/G	A/A	C/T	T/T	A/G	T/T	A/T	A/C	C/C	A/A
293	38.9233	1	0	0	0	0	1	1	180	0	147	0	6.3	0	0	G/T	C/C	C/T	G/T	C/C	A/A	T/T	G/G	A/G	C/C	C/T	G/G	T/T	T/T	A/C	C/C	A/A
345	36.8164	1	1	0	0	0	0	1	180	0	753	1	13.3	0	1	G/G	C/C	C/T	G/G	C/C	A/T	A/T	A/G	A/G	C/C	T/T	A/A	C/C	T/T	A/C	C/C	A/A
1041	31.34	1	1	0	0	0	0	1.84	180	0	436	1	15	1	1	G/G	T/T		T/T	C/C		A/A	A/G	A/G	C/C	T/T	G/G	T/T	A/T	A/C	C/C	G/G
208	38	1	1	0	0	0	1	1	180	0	552	1	15	1	1	G/G	C/C	C/T	T/T	T/T	A/A	A/T	G/G	G/G	C/C	T/T	G/G	C/T	T/T	C/C	C/T	A/A
312	38.1534	1	1	0	0	0	1	1	180	0	269	0	10	0	0	T/T	C/T	T/T	G/G	C/T	A/T	A/A	A/G	A/A	C/C	T/T	G/G	T/T	T/T	A/C	C/C	A/G
39	40.3233	1	1	0	0	0	1	1	180	0	210	0	7.077	0	0	G/G	C/T	C/T	G/T	T/T	A/T	A/T	A/G	A/G	C/C	T/T	A/G	C/T	A/T	A/C	C/T	A/G
232	36	1	1	0	0	0	1	2	180	0	376	0	16.3	1	1	T/T	C/C	C/T	G/T	C/T	A/A	A/A	G/G	A/G	C/C	T/T	A/G	C/C	T/T	C/C	C/C	A/A
435	48	1	1	0	0	0	1	1	180	1	190	0	7	0	0	G/G	C/T	T/T	G/T	C/C	A/T	A/T	G/G	G/G	C/C	T/T	A/G	C/T	A/T	A/C	C/C	A/G
411	46.7699	1	1	0	0	0	0	1	181	0	351	0	20.5	1	1	G/G	C/C	T/T	G/G	C/T	T/T	A/T	G/G	G/G	C/T	T/T	A/A	C/C	T/T	A/A	C/C	A/A
398	41.0164	1	1	0	1	0	1	3	181	0	441	1	13	0	1	G/T	C/C	T/T	T/T	C/T	T/T	A/T	A/A	A/A	C/T	T/T	G/G		A/T	A/A
142	34	1	1	0	0	0	1	1	182	0	155	0	4.06447	0	0	G/G	C/C	C/T	G/G	C/C	A/A	A/A	G/G	G/G	C/T	C/T	A/G	T/T	T/T	C/C	C/C	A/A
311	22.7452	1	1	0	0	0	1	1	183	0	327	0	12.2	0	1	G/T	C/T	C/T	T/T	C/C	A/A	A/A	G/G	A/G	C/T	T/T	G/G	T/T	T/T	C/C	C/T	A/G
233	46	1	0	0	0	0	0	1	184	0	211	0	6.9	0	0	G/G	C/T	C/C	G/T	C/C	A/T	A/A	A/G	A/A	C/C	T/T	A/G	C/T	T/T	A/C	C/T	A/G
1017	25.44	0	1	0	0	0	0	1	185	0	750	1	33.1	1	1	G/T	C/T	C/C	T/T	C/T	A/A	A/T	A/G	A/G	C/T	T/T	G/G	T/T	A/T	C/C	C/C	A/G
145	39.0603	0	1	0	0	0	0	1	186	0	204	0	6.298	0	0	G/G	C/C	T/T	G/G	C/T	T/T	T/T	G/G	G/G	C/C	T/T	A/G	C/C	T/T	A/C	C/C	A/A
246	32.4164	1	1	0	0	0	1	1	186	0	467	1	17.4	1	1	G/G	C/C	T/T	G/T	C/T	T/T	T/T	A/G	G/G	C/T	T/T	A/G	C/C	T/T	A/A	C/C	A/A
273	37	1	1	0	0	0	1	1	186	0	668	1	17.7	1	1	G/T	C/C	C/C	T/T	T/T	A/A	A/T	G/G	G/G	C/T	T/T	G/G	C/C	A/T	C/C	C/C	A/A
408	68	1	1	0	0	0	1	1	186	0	467	1	13.3	0	1	T/T	C/C	T/T	G/T	C/T	A/T	A/T	G/G	A/A	C/T	T/T	A/G	C/C	A/T	A/C	C/C	A/A
324	44.8219	1	1	0	0	0	0	1	187	0	554	1	19.8	1	1	G/G	C/C	T/T	T/T	C/C	A/T	A/T	A/G	A/G	C/C	T/T	G/G	C/C	T/T	A/A	C/C	A/A
288	46	1	1	0	0	0	0	3	187	0	451	1	17.5	1	1	G/G	C/C	T/T	G/T	C/T	A/T	A/T	A/G	A/A	C/T	T/T	G/G	C/T	A/A	A/A	C/C	A/A
53	31.0247	1	1	0	0	0	1	1	187	0	596	1	16.245	1	1	G/G	C/C	C/T	T/T	C/C	A/T	A/A	G/G	A/A	C/T	T/T	G/G	T/T	A/T	A/C	C/C	A/A
84	34.2685	1	1	0	0	0	1	1	187	0	120	0	6.232	0	0	G/G	C/T	C/T	T/T	C/T	A/A	A/T	G/G	A/G	C/C	T/T	G/G	C/T	T/T	C/C	C/C	A/G
389	42.0493	0	1	0	0	0	0	4	188	0	139	0	3.6	0	0	G/G	C/T	C/T	G/T	C/T	A/A	A/A	A/G	A/A	C/T	T/T	G/G	T/T	T/T	A/C	C/C	A/G
91	27	0	1	0	0	0	1	1	188	0	191	0	8.578	0	0	G/T	C/T	T/T	G/G	C/C	A/A	A/A	A/G	A/G	C/C	T/T	G/G	T/T	A/T	A/A	C/C	A/G
101	48.9452	1	1	0	0	0	1	1	188	0	262	0	7.297	0	0	G/G	C/C	T/T	T/T	C/C	A/T	T/T	A/G	G/G	C/T	C/T	G/G	T/T	T/T	A/C	C/C	A/A
249	38.7945	1	0	0	0	0	1	1	189	1	321	0	11.1	0	1	G/T	C/C	C/T	G/T	C/C	A/T	A/A	G/G	A/G	C/C	T/T	A/G	T/T	T/T	A/C	C/T	A/A
147	39.7041	0	1	0	0	1	1	1	190	0	360	0	15.4108	1	1	G/T	C/C	C/C	G/T	T/T	A/A	A/T	A/G	A/G	T/T	T/T	G/G	T/T	A/T	C/C	C/C	A/A
42	61	0	1	0	0	0	1	1	190	0	-20	0	-1.592	0	0	G/T	C/C	C/T	T/T	C/C	A/A	A/T	G/G	A/G	C/C	T/T	G/G	C/T	A/T	A/C	C/C	A/A
46	66	1	1	0	0	0	1	1	190	0	240	0	9.725	0	0	G/T	C/T	T/T	T/T	C/T	A/T	A/A	A/G	A/A	C/T	T/T	G/G	T/T	T/T	C/C	C/C	A/G
37	29	1	0	0	0	0	1	1	191	0	440	1	18.292	1	1	G/G	C/T	T/T	G/G	C/C	A/T	A/T	A/A	A/G	C/T	T/T	A/A	T/T	A/T	A/C	C/T	A/G
1004	42.27	1	1	0	0	1	0	10.49	191	0	217	0	6.9	0	0	G/T	C/T	C/T	T/T	C/T	A/T	A/A	G/G	A/G	C/C	T/T	G/G	C/T	A/A	A/C	C/C	A/G
1030	38.6	0	1	0	0	0	1	1	191	0	203	0	5.7	0	0	G/T	C/C	T/T	G/T	C/C	A/A	A/A	A/G	A/G	T/T	T/T	G/G	T/T	T/T	C/C	C/C	A/A
321	22	1	0	0	0	0	0	4	192	0	246	0	5.6	0	0	G/G	C/T	C/C	G/G	C/C	T/T	A/T	G/G	A/G	C/C	C/T	G/G	T/T	T/T	A/A	C/C	A/G
303	36	0	0	0	0	0	1	1	192	0	133	0	6.6	0	0	G/G	C/T	T/T	G/G	C/T	A/A	T/T	A/G	G/G	C/C	T/T	A/G	C/T	A/T	A/C	C/C	A/G
90	40	1	1	0	0	1	0	23	192	0	248	0	8.626	0	0	G/G	C/C	C/T	G/T	C/T	A/T	A/A	G/G	G/G	C/T	T/T	A/G	T/T	T/T	A/C	C/T	A/A
409	26.6356	0	0	0	0	0	0	1	193	0	580	1	17.7	1	1	G/G	C/T	T/T	G/T	C/C	A/T	T/T	A/A	G/G	C/C	T/T	A/G	T/T	T/T	A/A	C/T	A/G
238	28.0548	1	0	0	0	0	1	1	193	0	224	0	8.4	0	0	G/T	C/C	C/T	G/T	C/C	A/A	A/T	A/G	A/G	C/C	T/T	G/G	T/T	T/T	A/C	C/C	A/A
443	40	0	1	1	0	1	0	3	193	0	482	1	10.8	0	1	G/G	C/C	C/T	G/T	C/T	A/A	A/T	G/G	A/G	C/C	T/T	A/G	C/C	T/T	C/C	C/C	A/A
78	35	1	1	0	0	0	1	1	194	0	490	1	17.296	1	1	G/G	C/C	T/T	G/T	C/T	A/A	A/T	G/G	G/G	C/C	T/T	G/G	C/T	A/T	A/C	C/C	A/A
283	33.9507	1	1	0	0	0	1	3.55616	194	0	96	0	4.1	0	0	G/G	C/T	T/T	G/T	C/T	A/T	A/T	A/G	A/G	C/T	T/T	G/G	T/T	T/T	A/C	C/C	A/G
45	37.6849	0	0	0	0	0	1	1	195	0	125	0	9.543	0	0	G/T	T/T	C/T	T/T	C/T	A/A	A/T	A/G	A/G	C/C	T/T	G/G	T/T	T/T	A/C	C/T	G/G
27	44.326	1	1	0	0	0	1	1	195	0	197	0	6.072	0	0	G/G	C/C	C/T	T/T	C/T	A/T	A/A	A/A	A/A	C/T	C/T	G/G	C/T	T/T	A/C	C/T	A/A
375	52	1	1	0	0	0	1	1	195	0	333	0	12.8	0	1	G/T	T/T	T/T	T/T	T/T	A/A	A/A	A/A	G/G	C/C	T/T	G/G	T/T	T/T	A/C	C/C	G/G
29	33.4219	1	1	0	1	0	1	1	195	1	258	0	11.2	0	0	G/T	C/C	C/C	T/T	C/T	A/A	A/A	A/G	A/G	C/T	T/T	G/G	T/T	A/T	C/C	C/C	A/A
219	43.2438	0	1	0	0	0	1	1	196	0	226	0	7.4	0	0	G/T	C/T	C/C	T/T	C/T	A/A	A/T	A/G	G/G	C/T	T/T	G/G	T/T	A/T	C/C	C/C	A/G
223	61.8658	1	1	0	0	0	1	1	196	0	284	0	8.1	0	0	G/T	T/T	C/T	T/T	C/T	A/T	A/T	G/G	G/G	C/C	T/T	G/G	T/T	T/T	A/A	C/C	G/G
211	28.6274	1	0	0	0	0	1	1	197	0	186	0	7	0	0	G/G	C/C	C/T	T/T	C/T	A/T	A/T	G/G	A/A	C/T	C/T	G/G	C/T	T/T	A/C	C/T	A/A
1039	33.14	1	1	0	0	0	0	1	197	0	545	1	21.6	1	1	G/T	C/T	C/T	G/T	C/T	A/T	A/T	G/G	A/G	C/C	T/T	G/G	C/T	T/T	A/C	C/C	A/G
296	32.7918	1	1	0	0	0	1	1	197	0	802	1	25.8	1	1	G/T	C/C	T/T	G/T	C/T	A/A	A/A	G/G	A/A	C/T	T/T	A/G	C/C	A/T	A/A	C/T	A/A
276	48	1	1	0	0	0	1	1	197	0	214	0	7.1	0	0	G/G	C/C	C/T	G/G	C/C	A/A	A/A	G/G	G/G	C/T	T/T	A/G	T/T	T/T	C/C	C/T	A/A
163	40.8712	1	1	0	1	1	1	2	197	0	149	0	7.09035	0	0	G/T	C/C	C/T	T/T	C/T	A/T	A/T	G/G	A/G	C/T	T/T	G/G	C/C	T/T	A/C	C/C	A/A
452	20	1	1	0	0	0	0	1	198	0	421	1	11.6	0	1	G/G	C/T	C/C	T/T	C/C	A/A	A/A	A/A	A/A	C/T	T/T	G/G	T/T	A/T	C/C	C/T	A/G
160	37	1	1	0	0	0	0	3	198	0	402	1	9.117	0	1	G/T	C/T	T/T	G/T	C/T	A/T	A/T	A/G	A/A	C/T	T/T	G/G	T/T	A/T	A/A	C/C	A/G
206	37.7644	1	1	0	0	0	1	1	198	0	315	0	13	0	1	G/T	C/T	C/T	G/T	C/T	A/T	T/T	A/G	A/G	C/C	T/T	G/G	T/T	T/T	A/C	C/C	A/G
265	42	1	1	0	0	1	0	1	199	1	503	1	14.6	1	1	G/G	C/T	T/T	T/T	C/T	A/A	A/T	A/A	G/G	C/C	T/T	G/G	T/T	A/T	A/A	C/C	A/G
306	30.7397	1	1	0	0	0	0	1	218	0	214	0	11.3	0	0	T/T	C/C	T/T	T/T	C/C	A/T	A/A	G/G	G/G	C/C	C/T	G/G	C/C	T/T	C/C	C/C	A/A

## Sheet: Readme
Covariates:
Age
Male
Caucasian
HCV
HBV
IDU
PI_cART
Years_infection
Baseline_CD4
AIDS_diagnosis
Outcome variables:
ΔCD4+
ΔCD4+≥P75
Slope
Slope≥P75
CD4F≥500
SNPs:
rs10877012
rs11568820
rs12512631
rs12785878
rs1544410
rs16846876
rs17470271
rs1993116
rs2228570
rs2238136
rs2740574
rs3829251
rs4516035
rs6013897
rs7041
rs7861779
rs7970314
